# Supplementary material for: Comprehensive prediction of chromosome dimer resolution sites in bacterial genomes
Source: BMC Genomics. 2011 Jan 11;12:19. doi: 10.1186/1471-2164-12-19 (PMC3025954; doi:10.1186/1471-2164-12-19)
Supplement: Additional file 2 — Complete list of predicted dif sequences. [file 1471-2164-12-19-S2.XLS]

## Sheet: Single chromosome
dif angle : dif position (%)
GC angle : GC skew shift-point position (%)
Δ : difference between dif angle and GC angle
dif position : (bp)
Accession	Phylum	Class	Genus	Species	Strain	dif	Palindrome	dif angle	GC angle	GCSI	Δ	dif position	GC%
NC_008009	Acidobacteria	Acidobacteriales	Acidobacteria	bacterium	Ellin345	ATGTCCGATAACAGATATTATGTTAACT	(--(-- -((((- (--) -))))- --)--)	56.662	36.009	0.046	20.653	2622908	58.384
NC_012483	Acidobacteria	Acidobacteriales	Acidobacterium	capsulatum	ATCC 51196	ACGTCTGATAATGAATATTCTGCATTTC	------ -(-((( ---- )))-)- ------	43.604	16.493	0.079	27.111	517323	60.497
NC_008536	Acidobacteria	Solibacteres	Solibacter	usitatus	usitatus Ellin6076	ACTTCCGATAACGAATATTATGTCAACT	(-((-- -((((- ---- -))))- --))-)	64.265	63.796	0.03	0.469	4815082	61.902
NC_013131	Actinobacteria	Actinobacteridae	Catenulispora	acidiphila	DSM 44928	TTGCCCGATAATGTACATTATGTAAAGT	------ -((((( (()) )))))- ------	16.749	72.513	0.009	55.763	5256821	69.767
NC_006085	Actinobacteria	Actinobacteridae	Propionibacterium	acnes	KPA171202	TTGACCGATAAGAGACATTATGTCATTT	------ -((((- ---- -))))- ------	8.437	1.837	0.148	6.6	1340137	60.011
NC_008618	Actinobacteria	Actinobacteridae	Bifidobacterium	adolescentis	ATCC 15703	GCCGATAATGTACGTTATGTCAGATTTC	(----- ------ ---- ------ -----)	3.183	84.697	0.034	81.514	1026349	59.184
NC_008278	Actinobacteria	Actinobacteridae	Frankia	alni	ACN14a	CACGCCGATAATGCACATTATGTCAAGT	------ -((((( (--) )))))- ------	13.1	10.468	0.05	2.632	4049146	72.828
NC_012815	Actinobacteria	Actinobacteridae	Bifidobacterium	animalis	subsp. lactis DSM 10140	TCCGATAATGTACGTTATGTCAGATTAG	------ ------ ---- ------ ------	7.453	7.435	0.101	0.018	929108	60.482
NC_012814	Actinobacteria	Actinobacteridae	Bifidobacterium	animalis	subsp. lactis Bl-04	TCCGATAATGTACGTTATGTCAGATTAG	------ ------ ---- ------ ------	7.462	7.425	0.102	0.036	929172	60.482
NC_011835	Actinobacteria	Actinobacteridae	Bifidobacterium	animalis	subsp. lactis AD011	TCCGATAATGTACGTTATGTCAGATTAG	------ ------ ---- ------ ------	125.846	69.06	0.059	56.786	1655696	60.49
NC_009953	Actinobacteria	Actinobacteridae	Salinispora	arenicola	CNS-205	TCATTCGATAATGTACATTATGTCAAGT	-(-(-- -((((( (()) )))))- --)-)-	3.659	2.531	0.082	1.128	2834368	69.519
NC_008711	Actinobacteria	Actinobacteridae	Arthrobacter	aurescens	TC1	AACGCCGATAATGGAGATTATGTAAAGT	(----- -((((( ---- )))))- -----)	25.315	11.865	0.045	13.451	2423341	62.343
NC_012590	Actinobacteria	Actinobacteridae	Corynebacterium	aurimucosum	ATCC 700975	TTGTCCGATAATGTACATTATGTCAGAT	-(-(-- -((((( (()) )))))- --)-)-	2.487	3.249	0.115	0.761	1425634	60.634
NC_008595	Actinobacteria	Actinobacteridae	Mycobacterium	avium	104	TCTACCGATAAGCGACATTATGTCAAGT	-((--- -((((- ---- -))))- ---))-	2.024	2.753	0.026	0.729	2723907	68.988
NC_002944	Actinobacteria	Actinobacteridae	Mycobacterium	avium	subsp. paratuberculosis K-10	TCTACCGATAAGCGACATTATGTCAAGT	-((--- -((((- ---- -))))- ---))-	21.772	21.691	0.025	0.081	1888575	69.299
NC_002945	Actinobacteria	Actinobacteridae	Mycobacterium	bovis	AF2122/97	TAAGCCGATAAGCGACATTATGTCAAGT	------ -((((- ---- -))))- ------	3.215	11.384	0.083	8.169	2211556	65.633
NC_008769	Actinobacteria	Actinobacteridae	Mycobacterium	bovis	BCG str. Pasteur 1173P2	TAAGCCGATAAGCGACATTATGTCAAGT	------ -((((- ---- -))))- ------	1.978	11.635	0.083	9.657	2211295	65.636
NC_012207	Actinobacteria	Actinobacteridae	Mycobacterium	bovis	BCG str. Tokyo 172	TAAGCCGATAAGCGACATTATGTCAAGT	------ -((((- ---- -))))- ------	1.5	9.548	0.083	8.048	2204073	65.643
NC_012669	Actinobacteria	Actinobacteridae	Beutenbergia	cavernae	DSM 12333	CCTTCCGATAATGGACATTATGTCAGAC	---(-- -((((( (--) )))))- --)---	2.007	2.238	0.046	0.231	2360623	73.117
NC_008578	Actinobacteria	Actinobacteridae	Acidothermus	cellulolyticus	11B	TGCGCCGATAAGAGACATTATGTCAACT	-(---- -((((- ---- -))))- ----)-	17.364	6.189	0.079	11.175	1356214	66.907
NC_011886	Actinobacteria	Actinobacteridae	Arthrobacter	chlorophenolicus	A6	AACGCCGATAATCTACATTATGTAAAGT	(----- -((((( -()- )))))- -----)	15.063	65.086	0.01	50.023	2190617	66.28
NC_013174	Actinobacteria	Actinobacteridae	Jonesia	denitrificans	DSM 20603	TCCGATAATGTACGTTATGACATTTTAC	----(- --(--- ---- ---)-- -)----	1.692	20.239	0.058	18.547	1387747	58.417
NC_002935	Actinobacteria	Actinobacteridae	Corynebacterium	diphtheriae	NCTC 13129	TCCGATAATGTACATTATGTCATTTAGG	-(--(- ------ -()- ------ -)--)-	0.633	2.969	0.142	2.337	1223381	53.479
NC_004369	Actinobacteria	Actinobacteridae	Corynebacterium	efficiens	YS-314	CTGTCCGATAATGTACATTATGTCATTT	---(-- -((((( (()) )))))- --)---	2.561	21.695	0.054	19.134	1684153	63.14
NC_009142	Actinobacteria	Actinobacteridae	Saccharopolyspora	erythraea	NRRL 2338	AGTGCCGATAATGTACATTATGTTAAGT	(-(--- -((((( (()) )))))- ---)-)	5.852	1.616	0.071	4.236	4057952	71.146
NC_012490	Actinobacteria	Actinobacteridae	Rhodococcus	erythropolis	PR4	TTTGCCGATAATCTACATTATGTCAAGT	--(--- -((((( -()- )))))- ---)--	5.575	8.429	0.113	2.853	3359075	62.314
NC_013172	Actinobacteria	Actinobacteridae	Brachybacterium	faecium	DSM 4810	GTCGCCGATAATGTACGTTATGTAAAGT	------ -((((- (()) -))))- ------	178.762	3.831	0.028	174.932	1762841	72.046
NC_006361	Actinobacteria	Actinobacteridae	Nocardia	farcinica	IFM 10152	TACGCCGATAATCTACATTATGTTAAGT	------ -((((( -()- )))))- ------	4.089	5.835	0.031	1.746	3131986	70.833
NC_013124	Actinobacteria	Acidimicrobidae	Acidimicrobium	ferrooxidans	DSM 10331	GCCGAGAAGCGGTATTCTGTCAAGTTCT	------ ---(-( -()- )-)--- ------	2.5	1.986	0.151	0.514	1094065	68.289
NC_007333	Actinobacteria	Actinobacteridae	Thermobifida	fusca	YX	ATCGCCGATAATAAATATTATGTCAAGT	(----- -((((( (--) )))))- -----)	175.022	111.646	0.025	63.376	1779147	67.503
NC_009338	Actinobacteria	Actinobacteridae	Mycobacterium	gilvum	PYR-GCK	TTTACCGATAAGCCACATTATGTCAACT	--(--- -((((- ---- -))))- ---)--	15.747	2.086	0.049	13.661	3420792	67.917
NC_003450	Actinobacteria	Actinobacteridae	Corynebacterium	glutamicum	ATCC 13032	TCCGATAATGTACATTATGTCATTTTGG	-(--(- ------ -()- ------ -)--)-	8.08	8.459	0.129	0.379	1551497	53.81
NC_006958	Actinobacteria	Actinobacteridae	Corynebacterium	glutamicum	ATCC 13032	TCCGATAATGTACATTATGTCATTTTGG	-(--(- ------ -()- ------ -)--)-	9.693	8.417	0.124	1.277	1552964	53.842
NC_009342	Actinobacteria	Actinobacteridae	Corynebacterium	glutamicum	R	TCCGATAATGTACATTATGTCATTTTGG	-(--(- ------ -()- ------ -)--)-	3.336	4.614	0.113	1.278	1695827	54.133
NC_007164	Actinobacteria	Actinobacteridae	Corynebacterium	jeikeium	K411	GCCGATAATATACATTATGACACTTTAG	----(- --(--- -()- ---)-- -)----	17.801	9.095	0.111	8.706	1109488	61.395
NC_012704	Actinobacteria	Actinobacteridae	Corynebacterium	kroppenstedtii	DSM 44385	GCCGATAATCTACATTATGTCACTTTAC	(---(- ---(-- -()- --)--- -)---)	25.027	12.077	0.12	12.95	1057742	57.46
NC_002677	Actinobacteria	Actinobacteridae	Mycobacterium	leprae	TN	TTTGCCGATAAGCAACATTATGTCAAGT	--(--- -((((- ---- -))))- ---)--	7.615	8.102	0.167	0.487	1703229	57.797
NC_011896	Actinobacteria	Actinobacteridae	Mycobacterium	leprae	Br4923	TTTGCCGATAAGCAACATTATGTCAAGT	--(--- -((((- ---- -))))- ---)--	7.615	8.102	0.167	0.487	1703162	57.797
NC_011593	Actinobacteria	Actinobacteridae	Bifidobacterium	longum	subsp. infantis ATCC 15697	TCCGATAATGTACGTTATGTCAGATTAG	------ ------ ---- ------ ------	11.912	62.924	0.038	51.012	1519755	59.863
NC_004307	Actinobacteria	Actinobacteridae	Bifidobacterium	longum	NCC2705	GCCGATAATGTACGTTATGTCAGATTAG	------ ------ ---- ------ ------	179.691	120.5	0.011	59.191	529437	60.12
NC_010816	Actinobacteria	Actinobacteridae	Bifidobacterium	longum	DJO10A	GCCGATAATGTACGTTATGTCAGATTAG	------ ------ ---- ------ ------	173.345	76.134	0.019	97.211	560918	60.146
NC_012803	Actinobacteria	Actinobacteridae	Micrococcus	luteus	NCTC 2665	TGCGCCGATAATGTACATTATGTCAACT	-(---- -((((( (()) )))))- ----)-	7.905	76.571	0.014	68.667	1302124	72.995
NC_010612	Actinobacteria	Actinobacteridae	Mycobacterium	marinum	M	TGTGCCGATAAGCGACATTATGTCAAGT	--(--- -((((- ---- -))))- ---)--	13.833	2.272	0.102	11.561	3573434	65.727
NC_010407	Actinobacteria	Actinobacteridae	Clavibacter	michiganensis	subsp. sepedonicus	ACAGCCGATAATGCATATTATGTCATGT	(((--- -((((( ---- )))))- ---)))	176.152	16.235	0.029	159.917	1778636	72.556
NC_009480	Actinobacteria	Actinobacteridae	Clavibacter	michiganensis	subsp. michiganensis NCPPB 382	TGCGCCGATAATGCACATTATGTCATGT	------ -((((( (--) )))))- ------	179.671	59.13	0.028	120.541	1901746	72.664
NC_013093	Actinobacteria	Actinobacteridae	Actinosynnema	mirum	DSM 43827	AATGCCGATAATCTACATTATGTTAAGT	(-(--- -((((( -()- )))))- ---)-)	179.998	7.383	0.092	172.616	4011020	73.709
NC_013235	Actinobacteria	Actinobacteridae	Nakamurella	multipartita	DSM 44233	ACTGCCGATAAGGCACATTATGTCAACT	(-(--- -((((- (--) -))))- ---)-)	2.651	3.675	0.046	1.024	3130804	70.916
NC_010617	Actinobacteria	Actinobacteridae	Kocuria	rhizophila	DC2201	TGAGCCGATAATGTACATTATGTAAACT	-(---- -((((( (()) )))))- ----)-	8.966	27.13	0.038	18.164	1432307	71.164
NC_010168	Actinobacteria	Actinobacteridae	Renibacterium	salmoninarum	ATCC 33209	GTCACCGATAATGTAACTTATGTAAAGT	------ -((((- -()- -))))- ------	29.57	29.652	0.112	0.081	1318453	56.271
NC_013169	Actinobacteria	Actinobacteridae	Kytococcus	sedentarius	DSM 20547	TACGCCGATAATCGACATTATGTCATTC	-(---- -((((( ---- )))))- ----)-	13.266	3.742	0.056	9.524	1495140	71.628
NC_008596	Actinobacteria	Actinobacteridae	Mycobacterium	smegmatis	str. MC2 155	AGTACCGATAAGCTACATTATGTCAACT	(((--- -((((- -()- -))))- ---)))	4.256	4.872	0.039	0.616	3411494	67.403
NC_007777	Actinobacteria	Actinobacteridae	Frankia	sp.	CcI3	GCCGATAATGAGCATTATGTCAAGTAGA	-(---( ----(- -()- -)---- )---)-	7.006	0.222	0.069	6.784	2646318	70.079
NC_009921	Actinobacteria	Actinobacteridae	Frankia	sp.	EAN1pec	GCCGATAATGCACATTATGTTAAGTAGT	-(---( -(---- -()- ----)- )---)-	19.21	18.119	0.053	1.09	4970309	71.154
NC_009077	Actinobacteria	Actinobacteridae	Mycobacterium	sp.	JLS	ACTACCGATAAGCCACATTATGTCAACT	(-(--- -((((- ---- -))))- ---)-)	16.135	16.037	0.03	0.097	2753131	68.356
NC_008705	Actinobacteria	Actinobacteridae	Mycobacterium	sp.	KMS	ACTACCGATAAGCCACATTATGTCAACT	(-(--- -((((- ---- -))))- ---)-)	5.671	5.568	0.028	0.103	2778240	68.438
NC_008146	Actinobacteria	Actinobacteridae	Mycobacterium	sp.	MCS	ACTACCGATAAGCCACATTATGTCAACT	(-(--- -((((- ---- -))))- ---)-)	5.828	5.725	0.028	0.103	2760352	68.453
NC_008699	Actinobacteria	Actinobacteridae	Nocardioides	sp.	JS614	ATCGCCGATAACTGACATTATGTCAGGT	(-(--- -((((- ---- -))))- ---)-)	25.168	20.818	0.018	4.35	2852142	71.652
NC_009380	Actinobacteria	Actinobacteridae	Salinispora	tropica	CNB-440	ACATTCGATAATGTACATTATGTCAACT	(--(-- -((((( (()) )))))- --)--)	2.513	4.601	0.099	2.088	2627853	69.461
NC_002755	Actinobacteria	Actinobacteridae	Mycobacterium	tuberculosis	CDC1551	TAAGCCGATAAGCGACATTATGTCAAGT	------ -((((- ---- -))))- ------	2.293	9.625	0.083	7.331	2229973	65.607
NC_009525	Actinobacteria	Actinobacteridae	Mycobacterium	tuberculosis	H37Ra	TAAGCCGATAAGCGACATTATGTCAAGT	------ -((((- ---- -))))- ------	2.651	12.639	0.082	9.988	2242540	65.613
NC_000962	Actinobacteria	Actinobacteridae	Mycobacterium	tuberculosis	H37Rv	TAAGCCGATAAGCGACATTATGTCAAGT	------ -((((- ---- -))))- ------	2.193	13.129	0.081	10.936	2232640	65.614
NC_012943	Actinobacteria	Actinobacteridae	Mycobacterium	tuberculosis	KZN 1435	TAAGCCGATAAGCGACATTATGTCAAGT	------ -((((- ---- -))))- ------	0.714	14.758	0.084	14.044	2190403	65.614
NC_009565	Actinobacteria	Actinobacteridae	Mycobacterium	tuberculosis	F11	TAAGCCGATAAGCGACATTATGTCAAGT	------ -((((- ---- -))))- ------	2.333	12.945	0.082	10.611	2240894	65.618
NC_008611	Actinobacteria	Actinobacteridae	Mycobacterium	ulcerans	Agy99	TGTGCCGATAAGCGACATTATGTCAAGT	--(--- -((((- ---- -))))- ---)--	21.346	21.343	0.075	0.002	2481886	65.473
NC_010545	Actinobacteria	Actinobacteridae	Corynebacterium	urealyticum	DSM 7109	TCCGATAATATACATTATGACACTTTGC	-(--(- --(--- -()- ---)-- -)--)-	10.241	4.26	0.079	5.981	1248850	64.185
NC_008726	Actinobacteria	Actinobacteridae	Mycobacterium	vanbaalenii	PYR-1	TTCACCGATAAGCCACATTATGTCAACT	------ -((((- ---- -))))- ------	7.91	7.731	0.047	0.179	3103284	67.793
NC_013159	Actinobacteria	Actinobacteridae	Saccharomonospora	viridis	DSM 43017	AACGCCGATAATGTACATTATGTAAAGT	(----- -((((( (()) )))))- -----)	2.934	1.656	0.127	1.278	2102887	67.315
NC_004551	Actinobacteria	Actinobacteridae	Tropheryma	whipplei	TW08/27	ACTGATAATATATATTATGACAATTTAA	----(( --(--- -()- ---)-- ))----	73.543	78.862	0.059	5.319	478943	46.314
NC_004572	Actinobacteria	Actinobacteridae	Tropheryma	whipplei	str. Twist	ACTGATAATATATATTATGACAATTTAA	----(( --(--- -()- ---)-- ))----	73.799	79.123	0.054	5.324	414339	46.332
NC_010830	Bacteroidetes	Candidatus Amoebophilus.	Amoebophilus	asiaticus	asiaticus 5a2	TAGTTATATAATTTATATTATGTTAAAT	---(-( -((((( -()- )))))- )-)---	5.293	5.294	0.142	0.001	1317733	35.045
NC_013062	Bacteroidetes	Flavobacteria	Flavobacteriaceae	bacterium	3519-10-01	AAGTCCTATAATTTATATTATGTTAAAT	(--(-- -((((( -()- )))))- --)--)	8.936	8.493	0.077	0.443	1452762	42.693
NC_013222	Bacteroidetes	Flavobacteria	Robiginitalea	biformata	HTCC2501	TTGTCCTATAATTTATATTATGTTAAAT	-(-(-- -((((( -()- )))))- --)-)-	9.376	9.309	0.058	0.067	2517214	55.293
NC_009615	Bacteroidetes	Bacteroidia	Parabacteroides	distasonis	ATCC 8503	TCTTGCCATAATGAATATCATGTTATGT	-(-(-- (((-(( ---- ))-))) --)-)-	28.588	4.935	0.224	23.653	822255	45.06
NC_013037	Bacteroidetes	Sphingobacteria	Dyadobacter	fermentans	DSM 18053	TTGTTGTATAATTTATATTATGTTAAAT	-(-(-- -((((( -()- )))))- --)-)-	4.483	5.784	0.078	1.301	1212803	51.545
NC_008571	Bacteroidetes	Flavobacteria	Gramella	forsetii	KT0803	TTGTACTATAATTTATATTATGTAAAAT	-(-(-- -((((( -()- )))))- --)-)-	5.48	5.477	0.157	0.003	1648336	36.611
NC_003228	Bacteroidetes	Bacteroidia	Bacteroides	fragilis	NCTC 9343	ATTTCGTATAAATTAGTTTATGTCATAT	((-(-- -((((( -()- )))))- --)-))	13.342	8.924	0.217	4.417	2795474	43.191
NC_006347	Bacteroidetes	Bacteroidia	Bacteroides	fragilis	YCH46	ATTTCGTATAAATTAGTTTATGTCATAT	((-(-- -((((( -()- )))))- --)-))	2.869	1.487	0.207	1.382	2680696	43.266
NC_002950	Bacteroidetes	Bacteroidia	Porphyromonas	gingivalis	W83	AATTCGCAGATTTTATATCATGTTATGT	(--(-- ((---( -()- )---)) --)--)	56.497	0.725	0.056	55.772	1544496	48.288
NC_010729	Bacteroidetes	Bacteroidia	Porphyromonas	gingivalis	ATCC 33277	TAATCCCATATCGTATATACTGTTATAT	--((-- ((---- -()- ----)) --))--	109.282	9.997	0.061	99.284	284425	48.359
NC_013061	Bacteroidetes	Sphingobacteria	Pedobacter	heparinus	DSM 2366	TAGTCACATAATTAATATTATGTTAAGT	---(-( (((((( ---- )))))) )-)---	6.487	0.777	0.164	5.71	2490571	42.049
NC_008255	Bacteroidetes	Sphingobacteria	Cytophaga	hutchinsonii	ATCC 33406	TTGTTATATAATTTACATTATGTTAAAT	-(-(-( -((((( -()- )))))- )-)-)-	11.422	10.506	0.127	0.915	1965461	38.846
NC_009441	Bacteroidetes	Flavobacteria	Flavobacterium	johnsoniae	UW101	TTGACCTATAATTTATATTATGTAAAAT	-(---- -((((( -()- )))))- ----)-	20.034	16.388	0.12	3.645	3387721	34.113
NC_013162	Bacteroidetes	Flavobacteria	Capnocytophaga	ochracea	DSM 7271	AATGGTTATAATGTATATTATGTCAAAT	(-(-(- -((((( -()- )))))- -)-)-)	17.209	23.185	0.077	5.975	2330633	39.588
NC_013132	Bacteroidetes	Sphingobacteria	Chitinophaga	pinensis	DSM 2588	AATACTTATAATTTATATTATGTTAAAT	(-(--- -((((( -()- )))))- ---)-)	20.261	28.141	0.134	7.88	5077355	45.227
NC_011565	Bacteroidetes	Bacteroidia	Azobacteroides	pseudotrichonymphae	pseudotrichonymphae genomovar. CFP2	AATTCATAGAAATAATGTGCTGTCATAT	(--(-( -((-(- ---- -)-))- )-)--)	13.495	23.898	0.247	10.403	892745	32.658
NC_009613	Bacteroidetes	Flavobacteria	Flavobacterium	psychrophilum	JIP02/86	ACGAACTATAATTTATATTATGTAAAAT	(----- -((((( -()- )))))- -----)	40.814	64.551	0.119	23.737	1096230	32.539
NC_004663	Bacteroidetes	Bacteroidia	Bacteroides	thetaiotaomicron	VPI-5482	AATTCTTAGGATTTAGGTTATATCATAT	(--(-- ((--(- -()- -)--)) --)--)	59.4	11.286	0.201	48.114	6132660	42.837
NC_009614	Bacteroidetes	Bacteroidia	Bacteroides	vulgatus	ATCC 8482	GTGACGGATAATGACTATTATGTAAACT	------ -((((( ---- )))))- ------	138.376	2.879	0.249	135.497	2136810	42.201
NC_004552	Chlamydiae	Chlamydiales	Chlamydophila	abortus	S26/3	ACGTCTGATAATATGTATTATGTTGAAT	(----- -((((( (--) )))))- -----)	17.211	0.611	0.24	16.6	626899	39.866
NC_005861	Chlamydiae	Chlamydiales	Protochlamydia	amoebophila	amoebophila UWE25	ACGTCTGATAACATATGTTATGTTTCTT	(-(--- -((((( (()) )))))- ---)-)	17.279	15.792	0.138	1.487	1091346	34.717
NC_003361	Chlamydiae	Chlamydiales	Chlamydophila	caviae	GPIC	TGGTCTGATAATATGTATTATGTTGCAT	--(--- -((((( (--) )))))- ---)--	20.881	20.838	0.243	0.043	654754	39.223
NC_007899	Chlamydiae	Chlamydiales	Chlamydophila	felis	Fe/C-56	AGGTCTGATAATATTCATTATGTTGCAT	(-(--- -((((( ---- )))))- ---)-)	23.105	0.655	0.258	22.45	508270	39.375
NC_002620	Chlamydiae	Chlamydiales	Chlamydia	muridarum	Nigg	AGGTCTGATAATATTTATTATGTTGAAT	(----- -((((( (--) )))))- -----)	0.015	0.439	0.357	0.424	536430	40.337
NC_002179	Chlamydiae	Chlamydiales	Chlamydophila	pneumoniae	AR39	AAGTCTGATAATTGTTATTATGTTGCAT	(-(--- -((((( ---- )))))- ---)-)	5.263	5.295	0.24	0.031	632907	40.573
NC_005043	Chlamydiae	Chlamydiales	Chlamydophila	pneumoniae	TW-183	AAGTCTGATAATTGTTATTATGTTGCAT	(-(--- -((((( ---- )))))- ---)-)	5.885	5.901	0.24	0.016	205760	40.576
NC_000922	Chlamydiae	Chlamydiales	Chlamydophila	pneumoniae	CWL029	AAGTCTGATAATTGTTATTATGTTGCAT	(-(--- -((((( ---- )))))- ---)-)	5.266	5.281	0.241	0.016	208353	40.578
NC_002491	Chlamydiae	Chlamydiales	Chlamydophila	pneumoniae	J138	AAGTCTGATAATTGTTATTATGTTGCAT	(-(--- -((((( ---- )))))- ---)-)	5.73	5.746	0.242	0.016	207976	40.581
NC_012686	Chlamydiae	Chlamydiales	Chlamydia	trachomatis	B/Jali20/OT	AGGTCTGATAATATTTATTATGTTGAAT	(----- -((((( (--) )))))- -----)	1.284	1.288	0.337	0.004	197103	41.299
NC_007429	Chlamydiae	Chlamydiales	Chlamydia	trachomatis	A/HAR-13	AGGTCTGATAATATTTATTATGTTGAAT	(----- -((((( (--) )))))- -----)	1.275	1.279	0.337	0.004	197180	41.303
NC_000117	Chlamydiae	Chlamydiales	Chlamydia	trachomatis	D/UW-3/CX	AGGTCTGATAATATTTATTATGTTGAAT	(----- -((((( (--) )))))- -----)	1.453	1.457	0.337	0.004	194922	41.307
NC_010280	Chlamydiae	Chlamydiales	Chlamydia	trachomatis	L2b/UCH-1/proctitis	AGGTCTGATAATATTTATTATGTTGAAT	(----- -((((( (--) )))))- -----)	1.85	1.854	0.337	0.004	514097	41.328
NC_010287	Chlamydiae	Chlamydiales	Chlamydia	trachomatis	434/Bu	AGGTCTGATAATATTTATTATGTTGAAT	(----- -((((( (--) )))))- -----)	1.859	1.863	0.337	0.004	514056	41.329
NC_011059	Chlorobi	Chlorobia	Prosthecochloris	aestuarii	DSM 271	ATGTTGTATAATATAAATTATGTAAAGT	(--((- -((((( -()- )))))- -))--)	5.939	4.468	0.234	1.471	1215004	50.095
NC_007514	Chlorobi	Chlorobia	Chlorobium	chlorochromatii	CaD3	TTGTTGTATAATATATATTATGTAAACT	---((- -((((( (()) )))))- -))---	24.405	24.404	0.138	0.001	1119635	44.278
NC_010803	Chlorobi	Chlorobia	Chlorobium	limicola	DSM 245	TTGTTGTATAATATAAATTATGTAAAGC	---((- -((((( -()- )))))- -))---	6.95	4.431	0.182	2.519	1328244	51.317
NC_007512	Chlorobi	Chlorobia	Pelodictyon	luteolum	DSM 273	TTGTTGTATAATATAAATTATGTAAAGC	---((- -((((( -()- )))))- -))---	6.575	2.661	0.123	3.914	1225612	57.33
NC_011027	Chlorobi	Chlorobia	Chlorobaculum	parvum	NCIB 8327	TTGTTGTATAATATAAATTATGTAAAGT	---((- -((((( -()- )))))- -))---	2.542	2.449	0.138	0.093	1163191	55.796
NC_008639	Chlorobi	Chlorobia	Chlorobium	phaeobacteroides	DSM 266	TTGTTGTATAATATAAATTATGTAAAGT	---((- -((((( -()- )))))- -))---	12.673	15.93	0.225	3.257	1456627	48.351
NC_010831	Chlorobi	Chlorobia	Chlorobium	phaeobacteroides	BS1	TTGTTGTATAATATAAATTATGTAAAGC	---((- -((((( -()- )))))- -))---	14.423	15.681	0.216	1.258	1477835	48.927
NC_011060	Chlorobi	Chlorobia	Pelodictyon	phaeoclathratiforme	BU-1	TTGTTGTATAATATTAGTTATGTAAAGT	---((- -((((- ---- -))))- -))---	5.804	5.852	0.168	0.048	1460459	48.078
NC_009337	Chlorobi	Chlorobia	Chlorobium	phaeovibrioides	DSM 265	ATGTTGTATAATATAAATTATGTAAAGC	---((- -((((( -()- )))))- -))---	2.42	0.565	0.219	1.855	970205	52.992
NC_002932	Chlorobi	Chlorobia	Chlorobium	tepidum	TLS	TTGTTGTATAATATAAATTATGTAAAGT	---((- -((((( -()- )))))- -))---	9.447	8.478	0.131	0.969	1020925	56.53
NC_011026	Chlorobi	Chlorobia	Chloroherpeton	thalassium	ATCC 35110	AAGTTTTATAATATAAATTATGTAAAGT	(--((- -((((( -()- )))))- -))--)	0.964	0.124	0.124	0.84	2638363	45.039
NC_002936	Chloroflexi	Dehalococcoidetes	Dehalococcoides	ethenogenes	195	CTTTTTTATTCTATAAACTATTTAAATC	--(((- -((--( -()- )--))- -)))--	8.505	3.945	0.128	4.56	771319	48.85
NC_007356	Chloroflexi	Dehalococcoidetes	Dehalococcoides	sp.	CBDB1	TTTTTTAATTCTGTAAATTATTTAAATC	--(((- (((--( -()- )--))) -)))--	7.371	2.655	0.141	4.716	671037	47.026
NC_009455	Chloroflexi	Dehalococcoidetes	Dehalococcoides	sp.	BAV1	TTTTATAATTCTATAAATTATTTAAATC	--((-- (((--( -()- )--))) --))--	21.246	31.672	0.111	10.426	750139	47.173
NC_009925	Cyanobacteria	Acaryochloris	Acaryochloris	marina	MBIC11017	N.D.	N.D.	N.D.	7.45858	0.053195	N.D.	N.D.	47.254
NC_010475	Cyanobacteria	Chroococcales	Synechococcus	sp.	PCC 7002	N.D.	N.D.	N.D.	47.8551	0.00935842	N.D.	N.D.	49.631
NC_007776	Cyanobacteria	Chroococcales	Synechococcus	sp.	JA-2-3B'a(2-13)	N.D.	N.D.	N.D.	2.13884	0.0125427	N.D.	N.D.	58.45
NC_007775	Cyanobacteria	Chroococcales	Synechococcus	sp.	JA-3-3Ab	N.D.	N.D.	N.D.	109.408	0.0115486	N.D.	N.D.	60.237
NC_005125	Cyanobacteria	Gloeobacteria	Gloeobacter	violaceus	PCC 7421	N.D.	N.D.	N.D.	122.074	0.0101319	N.D.	N.D.	61.998
NC_010644	Elusimicrobia	Elusimicrobia (class)	Elusimicrobium	minutum	Pei191	ACTAACGATAATTTTTATTATGTCAATT	(-(--- -((((( ---- )))))- ---)-)	20.894	2.001	0.178	18.893	917173	39.952
NC_013216	Firmicutes	Clostridia	Desulfotomaculum	acetoxidans	DSM 771	AGTTCCGATAATAAGTATTATGTAAACT	((((-- -((((( (--) )))))- --))))	3.422	3.473	0.275	0.051	2316017	41.555
NC_013205	Firmicutes	Bacillales	Alicyclobacillus	acidocaldarius	subsp. acidocaldarius DSM 446	ACGTCCGATAATCGATATTATGTCAAGT	((-(-- -((((( ---- )))))- --)-))	19.899	19.847	0.172	0.053	1676243	62.335
NC_006814	Firmicutes	Lactobacillales	Lactobacillus	acidophilus	NCFM	TCTGCGCATAATTTGTATTATGTAAAGT	-((--- (((((( ---- )))))) ---))-	19.796	19.819	0.325	0.023	1106402	34.715
NC_009725	Firmicutes	Bacillales	Bacillus	amyloliquefaciens	FZB42	ACTTCCTAGAATATATATTATGTAAACT	(-((-- -(-((( (()) )))-)- --))-)	8.954	8.948	0.184	0.005	1861835	46.476
NC_003997	Firmicutes	Bacillales	Bacillus	anthracis	str. Ames	ACTGCCTATAATATATATTATGTTAACT	(-(--- -((((( (()) )))))- ---)-)	7.295	7.376	0.413	0.081	2507728	35.377
NC_007530	Firmicutes	Bacillales	Bacillus	anthracis	str. 'Ames Ancestor'	ACTGCCTATAATATATATTATGTTAACT	(-(--- -((((( (()) )))))- ---)-)	7.29	7.371	0.413	0.081	2507852	35.377
NC_012659	Firmicutes	Bacillales	Bacillus	anthracis	str. A0248	ACTGCCTATAATATATATTATGTTAACT	(-(--- -((((( (()) )))))- ---)-)	7.297	7.378	0.413	0.081	2507752	35.377
NC_005945	Firmicutes	Bacillales	Bacillus	anthracis	str. Sterne	ACTGCCTATAATATATATTATGTTAACT	(-(--- -((((( (()) )))))- ---)-)	7.336	7.417	0.414	0.081	2507781	35.379
NC_012581	Firmicutes	Bacillales	Bacillus	anthracis	str. CDC 684	ACTGCCTATAATATATATTATGTTAACT	(-(--- -((((( (()) )))))- ---)-)	60.837	60.754	0.441	0.083	1731214	35.381
NC_010424	Firmicutes	Clostridia	Desulforudis	audaxviator	audaxviator MP104C	ACTTCCGATAATAGATATTATGTTGCCT	(----- -((((( (--) )))))- -----)	1.029	1.144	0.177	0.115	1181453	60.847
NC_007793	Firmicutes	Bacillales	Staphylococcus	aureus	subsp. aureus USA300	ACTTCCTATAATATATATTATGTAAACT	(-((-- -((((( (()) )))))- --))-)	4.542	4.518	0.317	0.024	1400139	32.751
NC_010079	Firmicutes	Bacillales	Staphylococcus	aureus	subsp. aureus USA300_TCH1516	ACTTCCTATAATATATATTATGTAAACT	(-((-- -((((( (()) )))))- --))-)	2.803	0.295	0.31	2.509	1414086	32.756
NC_007622	Firmicutes	Bacillales	Staphylococcus	aureus	RF122	ACTTCCTATAATATATATTATGTAAACT	(-((-- -((((( (()) )))))- --))-)	2.986	0.18	0.318	2.806	1348517	32.779
NC_002952	Firmicutes	Bacillales	Staphylococcus	aureus	subsp. aureus MRSA252	ACTTCCTATAATATATATTATGTAAACT	(-((-- -((((( (()) )))))- --))-)	0.458	2.57	0.303	2.112	1447617	32.807
NC_002951	Firmicutes	Bacillales	Staphylococcus	aureus	subsp. aureus COL	ACTTCCTATAATATATATTATGTAAACT	(-((-- -((((( (()) )))))- --))-)	2.463	5.632	0.323	3.168	1423936	32.818
NC_003923	Firmicutes	Bacillales	Staphylococcus	aureus	subsp. aureus MW2	ACTTCCTATAATATATATTATGTAAACT	(-((-- -((((( (()) )))))- --))-)	3.238	0.087	0.318	3.151	1384863	32.83
NC_002745	Firmicutes	Bacillales	Staphylococcus	aureus	subsp. aureus N315	ACTTCCTATAATATATATTATGTAAACT	(-((-- -((((( (()) )))))- --))-)	3.138	0.05	0.31	3.087	1382875	32.843
NC_002953	Firmicutes	Bacillales	Staphylococcus	aureus	subsp. aureus MSSA476	ACTTCCTATAATATATATTATGTAAACT	(-((-- -((((( (()) )))))- --))-)	1.738	4.912	0.325	3.174	1413417	32.85
NC_007795	Firmicutes	Bacillales	Staphylococcus	aureus	subsp. aureus NCTC 8325	ACTTCCTATAATATATATTATGTAAACT	(-((-- -((((( (()) )))))- --))-)	11.55	11.526	0.322	0.024	1320163	32.868
NC_009782	Firmicutes	Bacillales	Staphylococcus	aureus	subsp. aureus Mu3	ACTTCCTATAATATATATTATGTAAACT	(-((-- -((((( (()) )))))- --))-)	2.565	2.528	0.309	0.037	1460604	32.878
NC_002758	Firmicutes	Bacillales	Staphylococcus	aureus	subsp. aureus Mu50	ACTTCCTATAATATATATTATGTAAACT	(-((-- -((((( (()) )))))- --))-)	2.494	2.457	0.31	0.037	1459204	32.878
NC_009641	Firmicutes	Bacillales	Staphylococcus	aureus	subsp. aureus str. Newman	ACTTCCTATAATATATATTATGTAAACT	(-((-- -((((( (()) )))))- --))-)	2.417	2.393	0.322	0.024	1420118	32.888
NC_009487	Firmicutes	Bacillales	Staphylococcus	aureus	subsp. aureus JH9	ACTTCCTATAATATATATTATGTAAACT	(-((-- -((((( (()) )))))- --))-)	6.701	6.665	0.322	0.037	1507456	32.949
NC_009632	Firmicutes	Bacillales	Staphylococcus	aureus	subsp. aureus JH1	ACTTCCTATAATATATATTATGTAAACT	(-((-- -((((( (()) )))))- --))-)	6.698	9.785	0.322	3.087	1507329	32.951
NC_009617	Firmicutes	Clostridia	Clostridium	beijerinckii	NCIMB 8052	N.D.	N.D.	N.D.	2.02437	0.546144	N.D.	N.D.	29.856
NC_010723	Firmicutes	Clostridia	Clostridium	botulinum	E3 str. Alaska E43	GTTTTCTATAATACCTATTAAGTCATCT	---(-- --(((( (--) ))))-- --)---	175.778	1.607	0.589	174.172	3616729	27.361
NC_010674	Firmicutes	Clostridia	Clostridium	botulinum	B str. Eklund 17B	ATTTTCTATAATACCTATTAAGTAATCT	(--((- --(((( (--) ))))-- -))--)	175.983	0.455	0.583	175.528	3757923	27.511
NC_012658	Firmicutes	Clostridia	Clostridium	botulinum	Ba4 str. 657	AGTTTCTATGTTATATATTAAGTAATCT	((-((- --(--( (()) )--)-- -))-))	140.391	3.134	0.531	137.257	3540141	28.22
NC_009495	Firmicutes	Clostridia	Clostridium	botulinum	A str. ATCC 3502	AGTTTCTATATTATATATTAAGTAATCT	((-((- --((-( (()) )-))-- -))-))	141.289	3.053	0.534	138.236	3468951	28.245
NC_012491	Firmicutes	Bacillales	Brevibacillus	brevis	NBRC 100599	GAGTCCGATAATATATATTATGTAAACT	---(-- -((((( (()) )))))- --)---	3.444	3.441	0.23	0.002	3208448	47.274
NC_008497	Firmicutes	Lactobacillales	Lactobacillus	brevis	ATCC 367	ACTTTCGATAATATATATTATGTAAAGT	(((((- -((((( (()) )))))- -)))))	47.802	47.677	0.296	0.124	841377	46.219
NC_012121	Firmicutes	Bacillales	Staphylococcus	carnosus	subsp. carnosus TM300	ACTTCCTATAATATATATTATGTAAACT	(-((-- -((((( (()) )))))- --))-)	33.716	29.725	0.283	3.991	1039830	34.633
NC_010999	Firmicutes	Lactobacillales	Lactobacillus	casei	BL23	ACTTCGCATAATATATATTATGTAAACT	(-((-- (((((( (()) )))))) --))-)	3.95	5.992	0.192	2.042	1576602	46.336
NC_008526	Firmicutes	Lactobacillales	Lactobacillus	casei	ATCC 334	ACTTCGCATAATATATATTATGTAAACT	(-((-- (((((( (()) )))))) --))-)	5.078	2.906	0.185	2.172	1406791	46.619
NC_011999	Firmicutes	Bacillales	Macrococcus	caseolyticus	JCSC5402	ACTTCCGATAATATATATTATGTAAACT	(-((-- -((((( (()) )))))- --))-)	17.04	19.468	0.316	2.428	1150672	36.877
NC_011772	Firmicutes	Bacillales	Bacillus	cereus	G9842	ACTACCTATAATATATATTATGTTAACT	(-(--- -((((( (()) )))))- ---)-)	6.843	7.038	0.41	0.196	2591269	35.264
NC_004722	Firmicutes	Bacillales	Bacillus	cereus	ATCC 14579	ACTACCTATAATATATATTATGTTAACT	(-(--- -((((( (()) )))))- ---)-)	1.634	1.66	0.413	0.026	2681342	35.281
NC_011725	Firmicutes	Bacillales	Bacillus	cereus	B4264	ACTGCCTATAATATATATTATGTTAACT	(-(--- -((((( (()) )))))- ---)-)	5.925	6.12	0.408	0.195	2620337	35.304
NC_006274	Firmicutes	Bacillales	Bacillus	cereus	E33L	ACTGCCTATAATATATATTATGTTAACT	(-(--- -((((( (()) )))))- ---)-)	5.396	5.468	0.41	0.072	2570998	35.352
NC_011773	Firmicutes	Bacillales	Bacillus	cereus	AH820	ACTGCCTATAATATATATTATGTTAACT	(-(--- -((((( (()) )))))- ---)-)	5.167	5.238	0.411	0.07	2575228	35.399
NC_012472	Firmicutes	Bacillales	Bacillus	cereus	03BB102	ACTGCCTATAATATATATTATGTTAACT	(-(--- -((((( (()) )))))- ---)-)	2.874	2.905	0.407	0.031	2592744	35.441
NC_011969	Firmicutes	Bacillales	Bacillus	cereus	Q1	ACTGCCTATAATATATATTATGTTAACT	(-(--- -((((( (()) )))))- ---)-)	6.661	6.727	0.41	0.065	2510616	35.562
NC_003909	Firmicutes	Bacillales	Bacillus	cereus	ATCC 10987	ACTGCCTATAATATATATTATGTTAACT	(-(--- -((((( (()) )))))- ---)-)	1.503	1.576	0.408	0.072	2590323	35.576
NC_011658	Firmicutes	Bacillales	Bacillus	cereus	AH187	ACTGCCTATAATATATATTATGTTAACT	(-(--- -((((( (()) )))))- ---)-)	4.792	4.818	0.405	0.027	2564385	35.591
NC_010471	Firmicutes	Lactobacillales	Leuconostoc	citreum	KM20	ACTTTCGATAATATATATTATGTAAACT	(-(((- -((((( (()) )))))- -)))-)	2.97	2.996	0.284	0.026	915631	38.989
NC_006582	Firmicutes	Bacillales	Bacillus	clausii	KSM-K16	GGTTCCTGTAATGTATATTATGTAAACT	-(((-- --(((( -()- ))))-- --)))-	5.119	4.561	0.22	0.558	2090731	44.753
NC_009674	Firmicutes	Bacillales	Bacillus	cytotoxicus	NVH 391-98	ACTACCTATAATATATATTATGTTAACT	(-(--- -((((( (()) )))))- ---)-)	6.415	6.467	0.396	0.052	1970686	35.877
NC_008529	Firmicutes	Lactobacillales	Lactobacillus	delbrueckii	subsp. bulgaricus ATCC BAA-365	AGTTCGAATAATACATATTATGTAAAGC	--((-- -((((( (--) )))))- --))--	3.017	2.115	0.141	0.902	930665	49.686
NC_008054	Firmicutes	Lactobacillales	Lactobacillus	delbrueckii	subsp. bulgaricus ATCC 11842	AGTTCGAATAATACATATTATGTAAAGT	(-((-- -((((( (--) )))))- --))-)	4.82	5.37	0.142	0.55	943973	49.719
NC_004461	Firmicutes	Bacillales	Staphylococcus	epidermidis	ATCC 12228	ACTTCCTATAATATATATTATGTAAACT	(-((-- -((((( (()) )))))- --))-)	25.772	22.138	0.28	3.634	1070717	32.095
NC_002976	Firmicutes	Bacillales	Staphylococcus	epidermidis	RP62A	ACTTCCTATAATATATATTATGTAAACT	(-((-- -((((( (()) )))))- --))-)	47.259	35.709	0.281	11.55	964781	32.151
NC_004668	Firmicutes	Lactobacillales	Enterococcus	faecalis	V583	ACTTTGTATAATGTATATTATGTTAACT	(-((-- -((((( -()- )))))- --))-)	6.544	6.494	0.287	0.049	1550522	37.527
NC_011567	Firmicutes	Bacillales	Anoxybacillus	flavithermus	WK1	ACTTCCTATAATTTATGTTATGTAAACT	(-((-- -((((- -()- -))))- --))-)	1.818	1.354	0.282	0.464	1437753	41.777
NC_008530	Firmicutes	Lactobacillales	Lactobacillus	gasseri	ATCC 33323	ACTTCGTGTAATATATATTATGTAAAGT	((((-- --(((( (()) ))))-- --))))	10.956	10.968	0.335	0.012	1004832	35.26
NC_007168	Firmicutes	Bacillales	Staphylococcus	haemolyticus	JCSC1435	ACTTCCTATAATATATATTATGTAAACT	(-((-- -((((( (()) )))))- --))-)	30.252	27.445	0.254	2.806	1570847	32.793
NC_007907	Firmicutes	Clostridia	Desulfitobacterium	hafniense	Y51	GGGTCCTATAATAGATATTATGTAAAGT	---(-- -((((( (--) )))))- --)---	65.107	65.111	0.262	0.004	1827924	47.36
NC_011830	Firmicutes	Clostridia	Desulfitobacterium	hafniense	DCB-2	GGGTCCTATAATAGATATTATGTAAAGC	(--(-- -((((( (--) )))))- --)--)	18.675	18.673	0.242	0.002	2913416	47.537
NC_002570	Firmicutes	Bacillales	Bacillus	halodurans	C-125	GGTTCCTATAATATATATTATGTAAACT	-(((-- -((((( (()) )))))- --)))-	12.17	12.105	0.267	0.064	2243234	43.686
NC_010080	Firmicutes	Lactobacillales	Lactobacillus	helveticus	DPC 4571	N.D.	N.D.	N.D.	32.0512	0.270921	N.D.	N.D.	37.077
NC_007503	Firmicutes	Clostridia	Carboxydothermus	hydrogenoformans	Z-2901	ACTTCCCATAATAAGTATTATGTAAACT	(-((-- (((((( (--) )))))) --))-)	2.751	2.76	0.382	0.009	1219110	42.05
NC_004193	Firmicutes	Bacillales	Oceanobacillus	iheyensis	HTE831	ACTTCCTATAATAAATATTATGTCTACT	(-(--- -((((( (--) )))))- ---)-)	4.268	2.901	0.306	1.367	1772223	35.681
NC_003212	Firmicutes	Bacillales	Listeria	innocua	Clip11262	ACTTCCTATAATATATATTATGTAAACT	(-((-- -((((( (()) )))))- --))-)	6.755	6.727	0.262	0.028	1449101	37.439
NC_005362	Firmicutes	Lactobacillales	Lactobacillus	johnsonii	NCC 533	AATTCGTATAATATATATTATGTAAAGT	(-((-- -((((( (()) )))))- --))-)	18.188	18.306	0.329	0.118	1099729	34.611
NC_006510	Firmicutes	Bacillales	Geobacillus	kaustophilus	HTA426	ACTTCTTATAATTTATATTATGTCGACT	(-(--- -((((( -()- )))))- ---)-)	1.532	1.525	0.243	0.007	1757303	52.086
NC_006270	Firmicutes	Bacillales	Bacillus	licheniformis	ATCC 14580	ACTTCCGAGAATATATATTATGTAAACT	(-((-- -(-((( (()) )))-)- --))-)	6.782	6.777	0.181	0.005	2031748	46.194
NC_006322	Firmicutes	Bacillales	Bacillus	licheniformis	ATCC 14580	ACTTCCGAGAATATATATTATGTAAACT	(-((-- -(-((( (()) )))-)- --))-)	6.797	6.792	0.181	0.005	2031600	46.195
NC_008531	Firmicutes	Lactobacillales	Leuconostoc	mesenteroides	subsp. mesenteroides ATCC 8293	ACTTTCGATAATATATATTATGTTAACT	(-((-- -((((( (()) )))))- --))-)	19.388	18.876	0.305	0.512	1131295	37.71
NC_010337	Firmicutes	Clostridia	Heliobacterium	modesticaldum	Ice1	ATTTCGCATAATCGATATTATGTAAACT	(-((-- (((((( ---- )))))) --))-)	11.995	54.705	0.094	42.71	2529545	56.975
NC_003210	Firmicutes	Bacillales	Listeria	monocytogenes	EGD-e	ACTTCCTATAATATATATTATGTAAACT	(-((-- -((((( (()) )))))- --))-)	3.679	3.495	0.26	0.184	1442173	37.981
NC_002973	Firmicutes	Bacillales	Listeria	monocytogenes	str. 4b F2365	ACTTCCTATAATATATATTATGTAAACT	(-((-- -((((( (()) )))))- --))-)	3.805	3.62	0.261	0.185	1421891	38.041
NC_012488	Firmicutes	Bacillales	Listeria	monocytogenes	Clip80459	ACTTCCTATAATATATATTATGTAAACT	(-((-- -((((( (()) )))))- --))-)	3.765	3.581	0.262	0.184	1425883	38.062
NC_011660	Firmicutes	Bacillales	Listeria	monocytogenes	HCC23	ACTTCCTATAATATATATTATGTAAACT	(-((-- -((((( (()) )))))- --))-)	3.994	3.99	0.248	0.004	1197132	38.194
NC_008528	Firmicutes	Lactobacillales	Oenococcus	oeni	PSU-1	GCTTTGAATAATATATATTATGTTAACT	--((-- -((((( (()) )))))- --))--	16.035	15.655	0.193	0.38	971657	37.889
NC_008525	Firmicutes	Lactobacillales	Pediococcus	pentosaceus	ATCC 25745	ACTTTGTATAATATATATTATGTAAACT	(-(((- -((((( (()) )))))- -)))-)	6.981	6.995	0.31	0.015	951725	37.358
NC_003366	Firmicutes	Clostridia	Clostridium	perfringens	str. 13	N.D.	N.D.	N.D.	18.3467	0.629391	N.D.	N.D.	28.566
NC_004567	Firmicutes	Lactobacillales	Lactobacillus	plantarum	WCFS1	ACTTTGTATAATATATATTATGTAAACT	(-(((- -((((( (()) )))))- -)))-)	0.107	0.664	0.282	0.557	1655120	44.467
NC_012984	Firmicutes	Lactobacillales	Lactobacillus	plantarum	JDM1	ACTTTGTATAATATATATTATGTAAACT	(-(((- -((((( (()) )))))- -)))-)	4.087	3.277	0.282	0.809	1635182	44.661
NC_009848	Firmicutes	Bacillales	Bacillus	pumilus	SAFR-032	ACTTCCTAGAATATATATTATGTAAACT	(-((-- -(-((( (()) )))-)- --))-)	8.368	8.369	0.218	0.001	1766124	41.287
NC_009253	Firmicutes	Clostridia	Desulfotomaculum	reducens	MI-1	GGTTCCGATAATACATATTATGTTAACT	-(((-- -((((( (--) )))))- --)))-	22.54	21.333	0.26	1.208	2029964	42.275
NC_013198	Firmicutes	Lactobacillales	Lactobacillus	rhamnosus	GG	ACTTCGTATAATATATATTATGTAAACT	(-((-- -((((( (()) )))))- --))-)	8.86	6.154	0.21	2.706	1430973	46.69
NC_013199	Firmicutes	Lactobacillales	Lactobacillus	rhamnosus	Lc 705	ACTTCGTATAATATATATTATGTAAACT	(-((-- -((((( (()) )))))- --))-)	4.934	2.112	0.218	2.823	1443610	46.744
NC_007576	Firmicutes	Lactobacillales	Lactobacillus	sakei	subsp. sakei 23K	ACTTCCTATAATATATATTATGTAAACT	(-((-- -((((( (()) )))))- --))-)	2.543	4.829	0.261	2.286	955645	41.258
NC_007929	Firmicutes	Lactobacillales	Lactobacillus	salivarius	UCC118	ACTTTCGATAATGTATATTATGTAAACT	(-(((- -((((( -()- )))))- -)))-)	2.8	2.106	0.432	0.694	901966	32.941
NC_007350	Firmicutes	Bacillales	Staphylococcus	saprophyticus	subsp. saprophyticus ATCC 15305	ACTTCCTATAATATATATTATGTAAACT	(-((-- -((((( (()) )))))- --))-)	22.187	18.612	0.31	3.575	1413387	33.24
NC_010556	Firmicutes	Bacillales	Exiguobacterium	sibiricum	255-15	ACTATTGATAATATATGTTATGTTAACT	(-(--- -((((- (()) -))))- ---)-)	4.585	2.56	0.186	2.024	1559113	47.718
NC_012673	Firmicutes	Bacillales	Exiguobacterium	sp.	AT1b	TTTACTGATAATATATGTTATGTAAACT	--(--- -((((- (()) -))))- ---)--	4.602	3.371	0.183	1.231	239188	48.463
NC_012793	Firmicutes	Bacillales	Geobacillus	sp.	WCH70	ACTGCCTATAATTTATATTATGTCTACT	(-(--- -((((( -()- )))))- ---)-)	1.887	1.894	0.266	0.007	1714148	42.84
NC_010382	Firmicutes	Bacillales	Lysinibacillus	sphaericus	C3-41	ACTTCCTATAATTTATATTATGTAAACT	(-((-- -((((( -()- )))))- --))-)	44.107	44.131	0.282	0.025	2888374	37.289
NC_000964	Firmicutes	Bacillales	Bacillus	subtilis	subsp. subtilis str. 168	ACTTCCTAGAATATATATTATGTAAACT	(-((-- -(-((( (()) )))-)- --))-)	14.113	14.107	0.215	0.006	1942542	43.514
NC_007644	Firmicutes	Clostridia	Moorella	thermoacetica	ATCC 39073	ACTTCCCATAATAAGTATTATGTTAAGT	((((-- (((((( (--) )))))) --))))	22.993	5.035	0.132	17.958	1149218	55.792
NC_009328	Firmicutes	Bacillales	Geobacillus	thermodenitrificans	NG80-2	ACTTCTCATAATTTATATTATGTAAACT	(-((-- (((((( -()- )))))) --))-)	6.242	6.192	0.268	0.05	1713597	49.01
NC_012034	Firmicutes	Clostridia	Anaerocellum	thermophilum	DSM 6725	ACCTCCCATAATTTATATTATGTCTTCT	(----- (((((( -()- )))))) -----)	67.269	1.15	0.401	66.119	914282	35.172
NC_006177	Firmicutes	Clostridia	Symbiobacterium	thermophilum	IAM 14863	ACGTCCGATAATATATGTTATGTCAAGG	-(-(-- -((((- (()) -))))- --)-)-	9.35	9.347	0.117	0.003	1875685	68.668
NC_010718	Firmicutes	Clostridia	Natranaerobius	thermophilus	JW/NM-WN-LF	ACGTCCTATAATAAATCTTATGTAAACT	(--(-- -((((- (--) -))))- --)--)	0.333	0.272	0.321	0.061	1579849	36.322
NC_009454	Firmicutes	Clostridia	Pelotomaculum	thermopropionicum	SI	AGTACCGATAATAGATATTATGTTAACT	(((--- -((((( (--) )))))- ---)))	11.131	11.193	0.215	0.062	1419141	52.961
NC_005957	Firmicutes	Bacillales	Bacillus	thuringiensis	serovar konkukian str. 97-27	ACTGCCTATAATATATATTATGTTAACT	(-(--- -((((( (()) )))))- ---)-)	4.027	4.098	0.409	0.071	2560255	35.405
NC_008600	Firmicutes	Bacillales	Bacillus	thuringiensis	str. Al Hakam	ACTGCCTATAATATATATTATGTTAACT	(-(--- -((((( (()) )))))- ---)-)	2.435	2.65	0.405	0.215	2592992	35.426
NC_010184	Firmicutes	Bacillales	Bacillus	weihenstephanensis	KBAB4	ACTTCGTATAATATATATTATGTTAACT	(-((-- -((((( (()) )))))- --))-)	6.912	6.68	0.418	0.232	2530339	35.562
NC_008555	Firmicutes	Bacillales	Listeria	welshimeri	serovar 6b str. SLCC5334	ACTTCCTATAATATATATTATGTAAACT	(-((-- -((((( (()) )))))- --))-)	1.743	1.741	0.276	0.002	1420692	36.352
NC_008346	Firmicutes	Clostridia	Syntrophomonas	wolfei	subsp. wolfei str. Goettingen	ACTTCCTTTAATGAATATTATGTAAACT	(-((-- --(((( ---- ))))-- --))-)	5.127	12.545	0.253	7.418	1509914	44.866
NC_012489	Gemmatimonadetes	Gemmatimonadales	Gemmatimonas	aurantiaca	T-27	AATGCGTATAATACATGTTATGTAAACT	(-(--- -((((- (--) -))))- ---)-)	30.139	30.128	0.071	0.011	1930284	64.274
NC_011296	Nitrospirae	Nitrospirales	Thermodesulfovibrio	yellowstonii	DSM 11347	ATGTCTGATAATGTATATTATGTTAAAT	((-(-- -((((( -()- )))))- --)-))	2.814	15.403	0.104	12.588	1017567	34.129
NC_005027	Planctomycetes	Planctomycetacia	Rhodopirellula	baltica	SH 1	N.D.	N.D.	N.D.	3.02753	0.132782	N.D.	N.D.	55.403
NC_007759	Proteobacteira	Deltaproteobacteria	Syntrophus	aciditrophicus	SB	TTGTCCTATAAGATATATTATGTAAACC	---(-- -((((- (()) -))))- --)---	8.628	8.632	0.125	0.005	1665844	51.46
NC_010002	Proteobacteira	Betaproteobacteria	Delftia	acidovorans	SPH-1	GTTCGATACGATGTATATTATGTTAAAT	-((--( -(--(( -()- ))--)- )--))-	40.975	40.797	0.069	0.178	4181915	66.476
NC_008463	Proteobacteira	Gammaproteobacteria	Pseudomonas	aeruginosa	UCBPP-PA14	GCTTCGCATAATGTATATTATGTTAAAC	(-((-- (((((( -()- )))))) --))-)	3.92	1.472	0.093	2.448	3175681	66.292
NC_011770	Proteobacteira	Gammaproteobacteria	Pseudomonas	aeruginosa	LESB58	GATTCGCATAATGTATATTATGTTAAAT	--((-- (((((( -()- )))))) --))--	5.159	5.817	0.094	0.658	3395491	66.297
NC_009656	Proteobacteira	Gammaproteobacteria	Pseudomonas	aeruginosa	PA7	GATTCGCATAATGTATATTATGTTAAAT	--((-- (((((( -()- )))))) --))--	4.802	6.063	0.094	1.262	3180098	66.449
NC_002516	Proteobacteira	Gammaproteobacteria	Pseudomonas	aeruginosa	PAO1	GATTCGCATAATGTATATTATGTTAAAT	--((-- (((((( -()- )))))) --))--	38.341	39.161	0.1	0.82	2443067	66.556
NC_012633	Proteobacteira	Alphaproteobacteria	Rickettsia	africae	ESF-5	GTTCTATAATCTATATTATGGAAAATAA	-(--(- (----- (()) -----) -)--)-	21.033	21.05	0.188	0.017	713968	32.399
NC_009881	Proteobacteira	Alphaproteobacteria	Rickettsia	akari	str. Hartford	TTCTATAATCTATATTATGGAAAATCAA	((---( ---(-- -()- --)--- )---))	5.596	5.518	0.173	0.079	685616	32.335
NC_008048	Proteobacteira	Alphaproteobacteria	Sphingopyxis	alaskensis	RB2256	ATTTGATAATATATATTATGTTAAATAC	-(-(-- -(---- (()) ----)- --)-)-	41.75	42.56	0.057	0.809	1314809	65.502
NC_011768	Proteobacteira	Deltaproteobacteria	Desulfatibacillum	alkenivorans	AK-01	ATGTCCGATAATATATATTATGTAAACT	(--(-- -((((( (()) )))))- --)--)	79.652	72.663	0.031	6.989	1128887	54.485
NC_008700	Proteobacteira	Gammaproteobacteria	Shewanella	amazonensis	SB2B	AATGCGCACAATGTATATTATGTTAAAT	(-(--- ((-((( -()- )))-)) ---)-)	2.326	2.063	0.121	0.263	2180892	53.586
NC_012913	Proteobacteira	Gammaproteobacteria	Aggregatibacter	aphrophilus	NJ8700	ACTTCGCATAACGTATATTATGTTAAAT	(-((-- (((((- -()- -))))) --))-)	5.393	4.679	0.151	0.714	779982	42.231
NC_008740	Proteobacteira	Gammaproteobacteria	Marinobacter	aquaeolei	VT8	ACTGCGCATAATGTATATTATGTTAAAT	(-(--- (((((( -()- )))))) ---)-)	46.758	46.753	0.152	0.006	1601433	57.272
NC_007204	Proteobacteira	Gammaproteobacteria	Psychrobacter	arcticus	273-4	TTTTCGCATAATGTATATTATGTTAAAT	-(((-- (((((( -()- )))))) --)))-	3.133	1.54	0.116	1.593	1302283	42.8
NC_007298	Proteobacteira	Betaproteobacteria	Dechloromonas	aromatica	RCB	AACGCGCATAATTTGCATTATGTTAAAT	(----- (((((( ---- )))))) -----)	5.037	5.511	0.14	0.474	2192493	59.247
NC_007794	Proteobacteira	Alphaproteobacteria	Novosphingobium	aromaticivorans	DSM 12444	TATTTACATAATGATTATTATCAATCCT	----(- -((((( -()- )))))- -)----	28.086	26.478	0.056	1.609	2048158	65.153
NC_006513	Proteobacteira	Betaproteobacteria	Aromatoleum	aromaticum	EbN1	ATATCTCACAATTTATATTTGGGCAAAT	((-(-- (--((( -()- )))--) --)-))	28.351	3.177	0.086	25.174	2053683	65.121
NC_009138	Proteobacteira	Betaproteobacteria	Herminiimonas	arsenicoxydans		ATTTCGTATAATTTATATTATGTCAAAT	((((-- -((((( -()- )))))- --))))	14.6	14.65	0.134	0.05	1523751	54.295
NC_012985	Proteobacteira	Alphaproteobacteria	Liberibacter	asiaticus	asiaticus str. psy62	GTCGCATAATAAGTATTATGGAACATTT	------ (----( -()- )----) ------	9.829	8.256	0.318	1.573	1083369	36.479
NC_012962	Proteobacteira	Gammaproteobacteria	Photorhabdus	asymbiotica		AGTGCGCCTAATGTATATTATGTTAAAT	(-(--- (-(((( -()- ))))-) ---)-)	5.575	5.582	0.236	0.007	2453972	42.153
NC_008228	Proteobacteira	Gammaproteobacteria	Pseudoalteromonas	atlantica	T6c	TATTCGTATAATGTATATTATGTTAAAT	--((-- -((((( -()- )))))- --))--	2.796	2.94	0.119	0.144	2553223	44.616
NC_004547	Proteobacteira	Gammaproteobacteria	Pectobacterium	atrosepticum	SCRI1043	GGTTCGCATAATGTATATTATGTTAAAT	--((-- (((((( -()- )))))) --))--	0.008	1.521	0.163	1.514	2532119	50.967
NC_012691	Proteobacteira	Gammaproteobacteria	Tolumonas	auensis	DSM 9187	ATTTCGCATAATGTATATTATGTTAAAT	((((-- (((((( -()- )))))) --))))	2.367	3.109	0.137	0.742	1683258	49.027
NC_012108	Proteobacteira	Deltaproteobacteria	Desulfobacterium	autotrophicum	HRM2	TTCGATAATATATATTATGTAAACTTTT	-----( ------ -()- ------ )-----	8.503	6.994	0.122	1.509	2926553	48.847
NC_009720	Proteobacteira	Alphaproteobacteria	Xanthobacter	autotrophicus	Py2	GAATCGCAGAAGAGATATTATGGAACTC	((-(-- ((-((- (--) -))-)) --)-))	148.918	135.106	0.038	13.812	4867206	67.465
NC_010645	Proteobacteira	Betaproteobacteria	Bordetella	avium	197N	AATACGCATAATGAATATTATGTAAAGT	(-(--- (((((( ---- )))))) ---)-)	0.5	1.287	0.142	0.787	1855830	61.583
NC_003919	Proteobacteira	Gammaproteobacteria	Xanthomonas	axonopodis	pv. citri str. 306	ATTTCGCATAATGTATATTATGTCAAAT	((((-- (((((( -()- )))))) --))))	0.15	0.154	0.074	0.004	2486038	64.772
NC_008783	Proteobacteira	Alphaproteobacteria	Bartonella	bacilliformis	KC583	ATTGCATAATATATATTATGGAACTTTT	(----- (----- (()) -----) -----)	26.348	26.513	0.367	0.165	837738	38.239
NC_005363	Proteobacteira	Deltaproteobacteria	Bdellovibrio	bacteriovorus	HD100	TCTGATAAGTTATATTATGTAACGGTAA	(----- ------ -()- ------ -----)	5.269	4.709	0.167	0.56	1946840	50.646
NC_013173	Proteobacteira	Deltaproteobacteria	Desulfomicrobium	baculatum	DSM 4028	TTGACACATAATGAAAATTATGTTAACT	-----( (((((( ---- )))))) )-----	7.953	6.604	0.138	1.349	1644132	58.647
NC_012982	Proteobacteira	Alphaproteobacteria	Hirschia	baltica	ATCC 49814	AACGCATAATCTACATTATGTGCAATTT	((---- -(---- (--) ----)- ----))	1.223	1.202	0.266	0.021	1733476	45.23
NC_009997	Proteobacteira	Gammaproteobacteria	Shewanella	baltica	OS195	GCTGCGCACAATGTATATTATGTTAAAT	--(--- ((-((( -()- )))-)) ---)--	2.552	4.195	0.161	1.643	2711546	46.283
NC_009052	Proteobacteira	Gammaproteobacteria	Shewanella	baltica	OS155	GCTGCGCACAATGTATATTATGTTAAAT	--(--- ((-((( -()- )))-)) ---)--	1.475	0.924	0.157	0.551	2542678	46.283
NC_009665	Proteobacteira	Gammaproteobacteria	Shewanella	baltica	OS185	GCTGCGCACAATGTATATTATGTTAAAT	--(--- ((-((( -()- )))-)) ---)--	0.692	1.346	0.162	0.655	2624890	46.312
NC_011663	Proteobacteira	Gammaproteobacteria	Shewanella	baltica	OS223	GCTGCGCACAATGTATATTATGTTAAAT	--(--- ((-((( -()- )))-)) ---)--	3.66	4.552	0.16	0.891	2625272	46.314
NC_009085	Proteobacteira	Gammaproteobacteria	Acinetobacter	baumannii	ATCC 17978	TGTTCGTATAATGTATATTATGTTAAAT	--((-- -((((( -()- )))))- --))--	4.094	5.08	0.165	0.987	2033595	38.941
NC_010611	Proteobacteira	Gammaproteobacteria	Acinetobacter	baumannii	ACICU	TGTTCGTATAATGTATATTATGTTAAAT	--((-- -((((( -()- )))))- --))--	2.106	2.612	0.169	0.506	1936424	39.031
NC_011595	Proteobacteira	Gammaproteobacteria	Acinetobacter	baumannii	AB307-0294	TGTTCGTATAATGTATATTATGTTAAAT	--((-- -((((( -()- )))))- --))--	3.66	2.897	0.172	0.763	1842254	39.044
NC_010400	Proteobacteira	Gammaproteobacteria	Acinetobacter	baumannii	SDF	TGTTCGCATAATGTATATTATGTTAAAT	--((-- (((((( -()- )))))) --))--	13.51	14.707	0.156	1.197	1839393	39.192
NC_011586	Proteobacteira	Gammaproteobacteria	Acinetobacter	baumannii	AB0057	GCTTCGTATAATGTATAATATGTTAAAT	--((-- -(((-( -()- )-)))- --))--	7.795	7.789	0.17	0.006	2150158	39.205
NC_010410	Proteobacteira	Gammaproteobacteria	Acinetobacter	baumannii	AYE	ACTTCGTATAATGTATATTATGTTAAAT	(-((-- -((((( -()- )))))- --))-)	4.664	4.658	0.166	0.006	1898699	39.38
NC_009883	Proteobacteira	Alphaproteobacteria	Rickettsia	bellii	OSU 85-389	GTTCTATAACAAATATTATGGAAAATAA	-(--(- (----( (()) )----) -)--)-	29.99	29.58	0.123	0.41	772678	31.628
NC_007940	Proteobacteira	Alphaproteobacteria	Rickettsia	bellii	RML369-C	GTTCTATAATTATTATTATGGAAAATAA	-(--(- (---(( -()- ))---) -)--)-	2.719	2.617	0.134	0.102	755654	31.646
NC_011146	Proteobacteira	Deltaproteobacteria	Geobacter	bemidjiensis	Bem	ACGTCCCATAAGATATATTATGTCAAGT	((-(-- (((((- (()) -))))) --)-))	14.399	34.497	0.048	20.099	2492163	60.267
NC_008343	Proteobacteira	Alphaproteobacteria	Granulibacter	bethesdensis	CGDNIH1	GTCGTATAAGATATATTATGGAAACTAA	-(-((- (----- (()) -----) -))-)-	3.139	1.774	0.156	1.365	1330560	59.072
NC_008260	Proteobacteira	Gammaproteobacteria	Alcanivorax	borkumensis	SK2	ACTACGCATAATGTATATTATGTTAATA	--(--- (((((( -()- )))))) ---)--	2.906	6.708	0.252	3.802	1534889	54.728
NC_007613	Proteobacteira	Gammaproteobacteria	Shigella	boydii	Sb227	GGTGCGCATAATGTATATTATGTTAAAT	--(--- (((((( -()- )))))) ---)--	10.93	15.722	0.049	4.792	1539611	51.213
NC_010658	Proteobacteira	Gammaproteobacteria	Shigella	boydii	CDC 3083-94	GGTGCGCATAATGTATATTATGTTAAAT	--(--- (((((( -()- )))))) ---)--	54.531	57.001	0.056	2.47	1608794	51.333
NC_002927	Proteobacteira	Betaproteobacteria	Bordetella	bronchiseptica	RB50	AATTCGCATAATGTATATTATGTAAAGT	(-((-- (((((( -()- )))))) --))-)	18.035	19.614	0.103	1.578	2955841	68.077
NC_007508	Proteobacteira	Gammaproteobacteria	Xanthomonas	campestris	pv. vesicatoria str. 85-10	ATTTCGCATAATGTATATTATGTAAAAT	((((-- (((((( -()- )))))) --))))	12.514	11.251	0.074	1.263	2782410	64.748
NC_007086	Proteobacteira	Gammaproteobacteria	Xanthomonas	campestris	pv. campestris str. 8004	ATTTCGCATAATGTATATTATGTCAGGA	---(-- (((((( -()- )))))) --)---	3.194	3.164	0.076	0.03	2537462	64.957
NC_010688	Proteobacteira	Gammaproteobacteria	Xanthomonas	campestris	pv. campestris	ATTTCGCATAATGTATATTATGTCAGAA	-(-(-- (((((( -()- )))))) --)-)-	1.292	1.293	0.078	0.001	2769795	65.042
NC_003902	Proteobacteira	Gammaproteobacteria	Xanthomonas	campestris	pv. campestris str. ATCC 33913	ATTTCGCATAATGTATATTATGTCAGGA	---(-- (((((( -()- )))))) --)---	25.363	25.331	0.072	0.032	2441748	65.068
NC_009879	Proteobacteira	Alphaproteobacteria	Rickettsia	canadensis	str. McKiel	TTCTATAATCCATATTATGGAAAATAAT	-(---( ---(-- -()- --)--- )---)-	17.424	17.454	0.191	0.03	516602	31.054
NC_007354	Proteobacteira	Alphaproteobacteria	Ehrlichia	canis	str. Jake	ATTACATAATATATATTATGGAAAATAC	-(---- (----- (()) -----) ----)-	0.029	0.693	0.533	0.664	657409	28.958
NC_002977	Proteobacteira	Gammaproteobacteria	Methylococcus	capsulatus	str. Bath	TATGCGCATAATGTATATTATGTTAAAT	--(--- (((((( -()- )))))) ---)--	17.405	13.019	0.124	4.386	1492511	63.585
NC_007498	Proteobacteira	Deltaproteobacteria	Pelobacter	carbinolicus	DSM 2380	GGGTCGGATAAGATATATTATGTAAACC	((-(-- -((((- (()) -))))- --)-))	4.584	5.444	0.184	0.86	1879625	55.114
NC_011386	Proteobacteira	Alphaproteobacteria	Oligotropha	carboxidovorans	OM5	GATTCGCATAAGGTATATTATGGAATAT	---(-- (((((- -()- -))))) --)---	16.726	16.292	0.096	0.434	2070413	62.399
NC_012917	Proteobacteira	Gammaproteobacteria	Pectobacterium	carotovorum	subsp. carotovorum PC1	GGTTCGCATAATGTATATTATGTTAAAT	--((-- (((((( -()- )))))) --))--	0.309	1.598	0.164	1.289	2371447	51.932
NC_009937	Proteobacteira	Alphaproteobacteria	Azorhizobium	caulinodans	ORS 571	GATGCGTAGAAGATATATTATGGAACCT	------ -(-((- (()) -))-)- ------	4.47	0.132	0.058	4.338	2586370	67.319
NC_010162	Proteobacteira	Deltaproteobacteria	Sorangium	cellulosum	So ce 56'	GGATCGCATAAGAAACATTATGTCAACT	-(-(-- (((((- ---- -))))) --)-)-	4.983	1.004	0.037	3.978	5024591	71.376
NC_011420	Proteobacteira	Alphaproteobacteria	Rhodospirillum	centenum	SW	AAGTCCGATAATAATGATTATGGAAAAT	(--(-( -((((( -()- )))))- )-)--)	135.597	51.81	0.011	83.788	130296	70.461
NC_007799	Proteobacteira	Alphaproteobacteria	Ehrlichia	chaffeensis	str. Arkansas	ATTACATAATTATTATTATGGAAAATAA	-(---- (---(( -()- ))---) ----)-	97.765	4.807	0.513	92.958	926614	30.101
NC_007645	Proteobacteira	Gammaproteobacteria	Hahella	chejuensis	KCTC 2396	AGTGCGCATAATATATATTATGTTAAAT	(-(--- (((((( (()) )))))) ---)-)	8.511	8.45	0.179	0.062	3437046	53.87
NC_011757	Proteobacteira	Alphaproteobacteria	Methylobacterium	chloromethanicum	CM4	TTCGCATAAGATATATTATGGAACATGA	(----- (----- (()) -----) -----)	141.573	74.511	0.013	67.061	4823122	68.21
NC_010524	Proteobacteira	Betaproteobacteria	Leptothrix	cholodnii	SP-6	ATGCGTGACGATGAATATTATGTCAACT	(---(- -(--(( ---- ))--)- -)---)	27.011	29.745	0.039	2.734	2066218	68.9
NC_008752	Proteobacteira	Betaproteobacteria	Acidovorax	citrulli	AAC00-1	AGTAGACACGATGTATATTATGTCAAAT	(-(-(( ((--(( -()- ))--)) ))-)-)	23.646	24.986	0.062	1.34	3051233	68.532
NC_002655	Proteobacteira	Gammaproteobacteria	Escherichia	coli	O157:H7 EDL933	GGTGCGCATAATGTATATTATGTTAAAT	--(--- (((((( -()- )))))) ---)--	3.298	0.584	0.114	2.714	1973154	50.383
NC_004431	Proteobacteira	Gammaproteobacteria	Escherichia	coli	CFT073	GGTGCGCATAATGTATATTATGTTAAAT	--(--- (((((( -()- )))))) ---)--	2.006	2.81	0.107	0.804	1781761	50.475
NC_010498	Proteobacteira	Gammaproteobacteria	Escherichia	coli	SECEC SMS-3-5	GGTGCGCATAATGTATATTATGTTAAAT	--(--- (((((( -()- )))))) ---)--	1.028	2.028	0.101	1.001	1656735	50.497
NC_013008	Proteobacteira	Gammaproteobacteria	Escherichia	coli	O157:H7 str. TW14359	GGTGCGCATAATGTATATTATGTTAAAT	--(--- (((((( -()- )))))) ---)--	0.961	1.752	0.117	0.791	2028866	50.507
NC_008253	Proteobacteira	Gammaproteobacteria	Escherichia	coli	536	GGTGCGCATAATGTATATTATGTTAAAT	--(--- (((((( -()- )))))) ---)--	6.464	8.611	0.098	2.146	1551242	50.518
NC_011353	Proteobacteira	Gammaproteobacteria	Escherichia	coli	O157:H7 str. EC4115	GGTGCGCATAATGTATATTATGTTAAAT	--(--- (((((( -()- )))))) ---)--	0.401	3.093	0.12	2.691	2029890	50.522
NC_002695	Proteobacteira	Gammaproteobacteria	Escherichia	coli	O157:H7 str. Sakai	GGTGCGCATAATGTATATTATGTTAAAT	--(--- (((((( -()- )))))) ---)--	9.524	6.797	0.111	2.727	2115289	50.537
NC_008563	Proteobacteira	Gammaproteobacteria	Escherichia	coli	APEC O1	GGTGCGCATAATGTATATTATGTTAAAT	--(--- (((((( -()- )))))) ---)--	2.44	4.292	0.108	1.852	1643800	50.547
NC_011601	Proteobacteira	Gammaproteobacteria	Escherichia	coli	O127:H6 str. E2348/69	GGTGCGCATAATGTATATTATGTTAAAG	--(--- (((((( -()- )))))) ---)--	2.673	2.676	0.098	0.003	1702574	50.566
NC_007946	Proteobacteira	Gammaproteobacteria	Escherichia	coli	UTI89	GGTGCGCATAATGTATATTATGTTAAAT	--(--- (((((( -()- )))))) ---)--	0.043	2.46	0.101	2.417	1652986	50.604
NC_009801	Proteobacteira	Gammaproteobacteria	Escherichia	coli	E24377A	AGTGCGCATAATGTATATTATGTTAAAT	(-(--- (((((( -()- )))))) ---)-)	4.087	7.387	0.101	3.3	1701154	50.622
NC_011750	Proteobacteira	Gammaproteobacteria	Escherichia	coli	IAI39	GGTGCGCATAATGTATATTATGTTAAAT	--(--- (((((( -()- )))))) ---)--	6.573	9.387	0.098	2.814	1869330	50.631
NC_011748	Proteobacteira	Gammaproteobacteria	Escherichia	coli	55989	GGTGCGCATAATGTATATTATGTTAAAT	--(--- (((((( -()- )))))) ---)--	1.541	4.447	0.106	2.906	1706398	50.656
NC_011742	Proteobacteira	Gammaproteobacteria	Escherichia	coli	S88	GGTGCGCATAATGTATATTATGTTAAAT	--(--- (((((( -()- )))))) ---)--	1.92	4.067	0.106	2.147	1591005	50.681
NC_011993	Proteobacteira	Gammaproteobacteria	Escherichia	coli	LF82	GGTGCGCATAATGTATATTATGTTAAAT	--(--- (((((( -()- )))))) ---)--	2.477	3.664	0.106	1.186	1552227	50.696
NC_011751	Proteobacteira	Gammaproteobacteria	Escherichia	coli	UMN026	GGTGCGCATAATGTATATTATGTTAAAT	--(--- (((((( -()- )))))) ---)--	0.804	4.257	0.104	3.453	1799797	50.716
NC_011745	Proteobacteira	Gammaproteobacteria	Escherichia	coli	ED1a	GATGCGCATAATGTATATTATGTTAAAT	--(--- (((((( -()- )))))) ---)--	8.444	8.732	0.121	0.288	1635431	50.733
NC_012967	Proteobacteira	Gammaproteobacteria	Escherichia	coli	B str. REL606	AGTGCGCATAATGTATATTATGTTAAAT	(-(--- (((((( -()- )))))) ---)-)	0.291	3.478	0.098	3.187	1567316	50.769
NC_010473	Proteobacteira	Gammaproteobacteria	Escherichia	coli	str. K-12 substr. DH10B	GGTGCGCATAATGTATATTATGTTAAAT	--(--- (((((( -()- )))))) ---)--	0.02	2.852	0.095	2.832	1678398	50.781
NC_000913	Proteobacteira	Gammaproteobacteria	Escherichia	coli	MG1655	GGTGCGCATAATGTATATTATGTTAAAT	--(--- (((((( -()- )))))) ---)--	1.165	4.141	0.097	2.976	1588773	50.79
NC_012759	Proteobacteira	Gammaproteobacteria	Escherichia	coli	BW2952	GGTGCGCATAATGTATATTATGTTAAAT	--(--- (((((( -()- )))))) ---)--	3.306	6.323	0.098	3.016	1480832	50.791
NC_011741	Proteobacteira	Gammaproteobacteria	Escherichia	coli	IAI1	GATGCGCATAATGTATATTATGTTAAAT	--(--- (((((( -()- )))))) ---)--	3.886	7.591	0.107	3.705	1600998	50.794
NC_011415	Proteobacteira	Gammaproteobacteria	Escherichia	coli	SE11	GGTGCGCATAATGTATATTATGTTAAAT	--(--- (((((( -()- )))))) ---)--	3.306	6.371	0.107	3.065	1691106	50.797
AC_000091	Proteobacteira	Gammaproteobacteria	Escherichia	coli	str. K-12 substr. W3110	GGTGCGCATAATGTATATTATGTTAAAT	--(--- (((((( -()- )))))) ---)--	15.848	12.876	0.094	2.972	1592463	50.8
NC_009800	Proteobacteira	Gammaproteobacteria	Escherichia	coli	HS	GGTGCGCATAATGTATATTATGTTAAAT	--(--- (((((( -()- )))))) ---)--	1.817	4.801	0.102	2.984	1607572	50.82
NC_012892	Proteobacteira	Gammaproteobacteria	Escherichia	coli	BL21	AGTGCGCATAATGTATATTATGTTAAAT	(-(--- (((((( -()- )))))) ---)-)	1.13	2.109	0.097	0.979	1548256	50.83
NC_012947	Proteobacteira	Gammaproteobacteria	Escherichia	coli	BL21(DE3)	AGTGCGCATAATGTATATTATGTTAAAT	(-(--- (((((( -()- )))))) ---)-)	4.092	0.862	0.095	3.23	2233508	50.841
NC_010468	Proteobacteira	Gammaproteobacteria	Escherichia	coli	ATCC 8739	AGTGCGCATAATGTATATTATGTTAAAT	(-(--- (((((( -()- )))))) ---)-)	1.519	1.394	0.098	0.125	2353088	50.867
NC_003103	Proteobacteira	Alphaproteobacteria	Rickettsia	conorii	str. Malish 7	GTTCTATAATCTATATTATGGAAAATAA	-(--(- (----- (()) -----) -)--)-	17.672	13.507	0.186	4.165	696659	32.439
NC_011916	Proteobacteira	Alphaproteobacteria	Caulobacter	crescentus	NA1000	AGTTCGTCTAAGATATATTATCAGAAGA	--(((- --(((- (()) -)))-- -)))--	4.09	5.335	0.053	1.245	1970161	67.172
NC_002696	Proteobacteira	Alphaproteobacteria	Caulobacter	crescentus	CB15	AAGATCGACTTTGTAATTTATGTAAAGT	(---(- -(---- -()- ----)- -)---)	5.083	6.533	0.053	1.45	1946380	67.214
NC_007520	Proteobacteira	Gammaproteobacteria	Thiomicrospira	crunogena	XCL-2	TGTTCGCATAATGTATATTATGTTAAAT	--((-- (((((( -()- )))))) --))--	6.876	5.882	0.286	0.994	1320200	43.13
NC_007969	Proteobacteira	Gammaproteobacteria	Psychrobacter	cryohalolentis	K5	TTTTCGCATAATGTATATTATGTTAAAC	-(((-- (((((( -()- )))))) --)))-	17.5	16.685	0.114	0.814	1678680	42.291
NC_009484	Proteobacteira	Alphaproteobacteria	Acidiphilium	cryptum	JF-5	ATGTCGCAGAAGAAATATTATGGAACCT	(-((-- ((-((- (--) -))-)) --))-)	10.298	90.745	0.043	80.447	1081116	67.993
NC_012880	Proteobacteira	Gammaproteobacteria	Dickeya	dadantii	Ech703	GGTTCGCATAATGTATATTATGTTAAAT	--((-- (((((( -()- )))))) --))--	2.427	1.909	0.184	0.518	2250817	55.015
NC_011891	Proteobacteira	Deltaproteobacteria	Anaeromyxobacter	dehalogenans	2CP-1	ACGTCCGATAATATGGATTATGGTAACT	(--(-( -((((( ---- )))))- )-)--)	3.019	2.996	0.042	0.022	2536077	74.716
NC_007760	Proteobacteira	Deltaproteobacteria	Anaeromyxobacter	dehalogenans	2CP-C	ACGTCCGATAATATGGATTATGGTAACT	(--(-( -((((( ---- )))))- )-)--)	39.773	39.747	0.047	0.026	1906463	74.905
NC_008209	Proteobacteira	Alphaproteobacteria	Roseobacter	denitrificans	OCh 114	TATTTATAATCAACATTATGTTAAATAA	(--((- -(---( (--) )---)- -))--)	5.041	5.11	0.098	0.068	2529441	58.969
NC_007954	Proteobacteira	Gammaproteobacteria	Shewanella	denitrificans	OS217	GATGCGCACAATGTATATTATGTTAAAT	--(--- ((-((( -()- )))-)) ---)--	6.013	6.634	0.154	0.621	2182540	45.149
NC_007575	Proteobacteira	Epsilonproteobacteria	Sulfurimonas	denitrificans	DSM 1251	N.D.	N.D.	N.D.	5.66868	0.182615	N.D.	N.D.	34.462
NC_007404	Proteobacteira	Betaproteobacteria	Thiobacillus	denitrificans	ATCC 25259	ACTTCGCATAATGTATATTATGTTAAAT	(-((-- (((((( -()- )))))) --))-)	3.609	2.426	0.053	1.183	1430769	66.067
NC_007519	Proteobacteira	Deltaproteobacteria	Desulfovibrio	desulfuricans	subsp. desulfuricans str. G20	GTCTCATAATGTAAATTATGTTAACTTT	------ -(---- (--) ----)- ------	14.19	11.345	0.154	2.844	2012146	57.836
NC_011883	Proteobacteira	Deltaproteobacteria	Desulfovibrio	desulfuricans	subsp. desulfuricans str. ATCC 27774	GTCCCATAATGATAATTATGTAAACTTT	------ ((---( ---- )---)) ------	1.355	0.24	0.126	1.115	1425901	58.072
NC_011365	Proteobacteira	Alphaproteobacteria	Gluconacetobacter	diazotrophicus	PAl 5	ATCGTATAATATATATTATGCCAACAAG	-(-((- ------ (()) ------ -))-)-	3.82	23.536	0.081	19.716	212909	66.378
NC_010125	Proteobacteira	Alphaproteobacteria	Gluconacetobacter	diazotrophicus	PAl 5	ATCGTATAATATATATTATGCCAACAAG	-(-((- ------ (()) ------ -))-)-	29.911	35.726	0.072	5.815	2006457	66.431
NC_012988	Proteobacteira	Alphaproteobacteria	Methylobacterium	dichloromethanicum		TTCGCATAAGATATATTATGGAACGTGG	------ (----- (()) -----) ------	147.373	92.466	0.016	54.907	5104353	68.088
NC_002940	Proteobacteira	Gammaproteobacteria	Haemophilus	ducreyi	35000HP	ACTTCGCATAATAATGATTATGTTAAAT	(-((-- (((((( -()- )))))) --))-)	69.5	73.142	0.219	3.642	1177470	38.22
NC_007606	Proteobacteira	Gammaproteobacteria	Shigella	dysenteriae	Sd197	GGTGCGCATAATGTATATTATGTTAAAT	--(--- (((((( -()- )))))) ---)--	52.97	52.589	0.06	0.381	1482367	51.25
NC_008340	Proteobacteira	Gammaproteobacteria	Alkalilimnicola	ehrlichii	MLHE-1	ACTGCGCATAATGTATATTATGTTAAAT	(-(--- (((((( -()- )))))) ---)-)	4.321	3.899	0.11	0.422	1617316	67.531
NC_008786	Proteobacteira	Betaproteobacteria	Verminephrobacter	eiseniae	EF01-2	GAGACATACGATGTATATTATGTTAAAT	-----( -(--(( -()- ))--)- )-----	65.735	54.445	0.021	11.29	3780130	65.279
NC_006833	Proteobacteira	Alphaproteobacteria	Wolbachia	endosymbiont	strain TRS of Brugia malayi	TTACATAATATATATTATGGAAAATAAA	((---( ------ -()- ------ )---))	49.496	46.46	0.172	3.036	391541	34.179
NC_010981	Proteobacteira	Alphaproteobacteria	Wolbachia	endosymbiont	of Culex quinquefasciatus Pel	ATTACATAATGTATATTATGGAAAATAT	((---- (----- (()) -----) ----))	3.138	21.124	0.114	17.986	16977	34.19
NC_002978	Proteobacteira	Alphaproteobacteria	Wolbachia	endosymbiont	of Drosophila melanogaster	TTCCATAATGTATATTATGTAATTTTCG	----(- ------ -()- ------ -)----	6.409	79.377	0.088	72.969	438676	35.235
NC_010067	Proteobacteira	Gammaproteobacteria	Salmonella	enterica	subsp. arizonae serovar 62:z4,z23:--	AGTGCGTATAATGTATATTATGTTAAAT	(-(--- -((((( -()- )))))- ---)-)	2.69	1.373	0.13	1.317	1445404	51.377
NC_004631	Proteobacteira	Gammaproteobacteria	Salmonella	enterica	subsp. enterica serovar Typhi str. Ty2	GGAGCGCATAATGTATATTATGTTAAAT	------ (((((( -()- )))))) ------	11.939	12.19	0.118	0.25	1513293	52.052
NC_011149	Proteobacteira	Gammaproteobacteria	Salmonella	enterica	subsp. enterica serovar Agona str. SL483	AGTGCGCATAATGTATATTATGTTAAAT	(-(--- (((((( -()- )))))) ---)-)	1.26	1.04	0.128	0.22	1585903	52.084
NC_011083	Proteobacteira	Gammaproteobacteria	Salmonella	enterica	subsp. enterica serovar Heidelberg str. SL476	GGTGCGCATAATGTATATTATGTTAAAT	--(--- (((((( -()- )))))) ---)--	1.983	2.581	0.125	0.598	1676807	52.087
NC_003198	Proteobacteira	Gammaproteobacteria	Salmonella	enterica	subsp. enterica serovar Typhi str. CT18	GGAGCGCATAATGTATATTATGTTAAAT	------ (((((( -()- )))))) ------	8.105	7.859	0.121	0.246	1468603	52.093
NC_010102	Proteobacteira	Gammaproteobacteria	Salmonella	enterica	subsp. enterica serovar Paratyphi B str. SPB7	GGTGCACATAATGTATATTATGTTAAAT	--(--( (((((( -()- )))))) )--)--	7.817	8.298	0.126	0.48	1493985	52.11
NC_006905	Proteobacteira	Gammaproteobacteria	Salmonella	enterica	subsp. enterica serovar Choleraesuis str. SC-B67	GGTGCACATAATGTATATTATGTTAAAT	--(--( (((((( -()- )))))) )--)--	0.848	0.385	0.124	0.463	1652777	52.157
NC_012125	Proteobacteira	Gammaproteobacteria	Salmonella	enterica	subsp. enterica serovar Paratyphi C strain RKS4594	GGTGCACATAATGTATATTATGTTAAAT	--(--( (((((( -()- )))))) )--)--	12.617	11.863	0.12	0.753	2247159	52.163
NC_006511	Proteobacteira	Gammaproteobacteria	Salmonella	enterica	subsp. enterica serovar Paratyphi A str. ATCC 9150	GGTGCGCATAATGTATATTATGTTAAAT	--(--- (((((( -()- )))))) ---)--	13.07	12.347	0.131	0.723	1400306	52.164
NC_011294	Proteobacteira	Gammaproteobacteria	Salmonella	enterica	subsp. enterica serovar Enteritidis str. P125109	GGTGCGCATAATGTATATTATGTTAAAT	--(--- (((((( -()- )))))) ---)--	0.721	1.08	0.128	0.359	1602396	52.167
NC_011094	Proteobacteira	Gammaproteobacteria	Salmonella	enterica	subsp. enterica serovar Schwarzengrund str. CVM19633	GGTGCGCATAATGTATATTATGTTAAAT	--(--- (((((( -()- )))))) ---)--	0.651	1.056	0.126	0.405	1597329	52.174
NC_011205	Proteobacteira	Gammaproteobacteria	Salmonella	enterica	subsp. enterica serovar Dublin str. CT_02021853	GGTGCGCATAATTTATATTATGTTAAAT	--(--- (((((( -()- )))))) ---)--	3.394	4.409	0.127	1.015	1737129	52.18
NC_011147	Proteobacteira	Gammaproteobacteria	Salmonella	enterica	subsp. enterica serovar Paratyphi A str. AKU_12601	GGTGCGCATAATGTATATTATGTTAAAT	--(--- (((((( -()- )))))) ---)--	13.253	12.53	0.131	0.723	1395487	52.184
NC_011274	Proteobacteira	Gammaproteobacteria	Salmonella	enterica	subsp. enterica serovar Gallinarum str. 287/91	GGTGCGCATAATATATATTATGTTAAAT	--(--- (((((( (()) )))))) ---)--	18.263	19.12	0.123	0.857	1651259	52.205
NC_011080	Proteobacteira	Gammaproteobacteria	Salmonella	enterica	subsp. enterica serovar Newport str. SL254	GGTGCGCATAATGTATATTATGTTAAAT	--(--- (((((( -()- )))))) ---)--	0.758	0.327	0.127	0.43	1626651	52.217
NC_003197	Proteobacteira	Gammaproteobacteria	Salmonella	enterica	subsp. enterica serovar Typhimurium str. LT2	GGTGCGCATAATGTATATTATGTTAAAT	--(--- (((((( -()- )))))) ---)--	1.925	1.451	0.126	0.474	1629675	52.222
NC_008800	Proteobacteira	Gammaproteobacteria	Yersinia	enterocolitica	subsp. enterocolitica 8081	GGTGCGCATAATGTATATTATGTTAAAT	--(--- (((((( -()- )))))) ---)--	6.652	6.89	0.131	0.237	2222656	47.271
NC_008027	Proteobacteira	Gammaproteobacteria	Pseudomonas	entomophila	L48	TGTGCGCATAATGTATATTATGTTAAAT	--(--- (((((( -()- )))))) ---)--	2.166	2.705	0.099	0.539	2919252	64.16
NC_007761	Proteobacteira	Alphaproteobacteria	Rhizobium	etli	CFN 42	AGATCACATAAGATGGGTTATGGAACAC	---(-- (((((- ---- -))))) --)---	5.272	3.653	0.065	1.618	2254965	61.272
NC_010994	Proteobacteira	Alphaproteobacteria	Rhizobium	etli	CIAT 652	AGATCACATAAGATAGATTATGGAACAC	---(-- (((((- -()- -))))) --)---	1.836	17.373	0.06	15.537	2233649	61.665
NC_004757	Proteobacteira	Betaproteobacteria	Nitrosomonas	europaea	ATCC 19718	ATTTCGTATAATGTATATTATGTTAAAT	((((-- -((((( -()- )))))- --))))	54.878	56.004	0.182	1.126	974204	50.718
NC_008344	Proteobacteira	Betaproteobacteria	Nitrosomonas	eutropha	C91	ATTTCGTATAATTTGCATTATGTTAAAT	((((-- -((((( ---- )))))- --))))	20.672	20.288	0.164	0.384	1279899	48.486
NC_010172	Proteobacteira	Alphaproteobacteria	Methylobacterium	extorquens	PA1	TTCGCATAAGATATATTATGGAACATGA	(----- (----- (()) -----) -----)	142.905	77.967	0.014	64.938	4654342	68.184
NC_012808	Proteobacteira	Alphaproteobacteria	Methylobacterium	extorquens	AM1	TTCGCATAAGATATATTATGGAACGTGG	------ (----- (()) -----) ------	144.495	86.389	0.016	58.106	4690847	68.71
NC_010577	Proteobacteira	Gammaproteobacteria	Xylella	fastidiosa	M23	ACTTCGCATAATGCATATTATGTCCACG	--(--- (((((( ---- )))))) ---)--	17.606	8.925	0.314	8.681	1143839	51.757
NC_004556	Proteobacteira	Gammaproteobacteria	Xylella	fastidiosa	Temecula1	ACTTCGCATAATGCATATTATGTCCGCT	(----- (((((( ---- )))))) -----)	17.907	9.209	0.319	8.698	1134561	51.776
NC_010513	Proteobacteira	Gammaproteobacteria	Xylella	fastidiosa	M12	ACTTCGCATAATGCCTATTATGTCCACG	--(--- (((((( ---- )))))) ---)--	8.915	1.096	0.32	7.82	1176268	51.917
NC_002488	Proteobacteira	Gammaproteobacteria	Xylella	fastidiosa	9a5c	ATTTCGCATAATGCATATTATGTCCGCT	(----- (((((( ---- )))))) -----)	59.819	59.813	0.318	0.006	1784857	52.674
NC_007109	Proteobacteira	Alphaproteobacteria	Rickettsia	felis	URRWXCal2	GTTCTATAATCTATATTATGGAAAATGA	----(- (----- (()) -----) -)----	35.131	35.103	0.153	0.028	887503	32.45
NC_011740	Proteobacteira	Gammaproteobacteria	Escherichia	fergusonii	ATCC 35469	AGTGCGCATAATGTATATTATGTTAAAT	(-(--- (((((( -()- )))))) ---)-)	19.725	20.767	0.098	1.043	1600724	49.936
NC_007908	Proteobacteira	Betaproteobacteria	Rhodoferax	ferrireducens	T118	ACTTGATACGATGTATATTATGTTAAGT	((((-( -(--(( -()- ))--)- )-))))	8.37	9.627	0.066	1.257	2472536	59.879
NC_011761	Proteobacteira	Gammaproteobacteria	Acidithiobacillus	ferrooxidans	ATCC 23270	GGTTCGCATAATACTTATTATGTTAAAT	--((-- (((((( (--) )))))) --))--	26.792	25.789	0.116	1.003	1713151	58.772
NC_011206	Proteobacteira	Gammaproteobacteria	Acidithiobacillus	ferrooxidans	ATCC 53993	GGTTCGCATAATACTTATTATGTTAAAT	--((-- (((((( (--) )))))) --))--	18.557	17.521	0.111	1.037	1594258	58.85
NC_007947	Proteobacteira	Betaproteobacteria	Methylobacillus	flagellatus	KT	ACTTCGCATAATGTATATTATGTAAAAT	(-((-- (((((( -()- )))))) --))-)	9.556	10.775	0.171	1.219	1564639	55.719
NC_004337	Proteobacteira	Gammaproteobacteria	Shigella	flexneri	2a str. 301	ACTACGCATAATGTATATTATGTTAAAT	(-(--- (((((( -()- )))))) ---)-)	7.302	3.453	0.088	3.849	1611575	50.889
NC_004741	Proteobacteira	Gammaproteobacteria	Shigella	flexneri	2a str. 2457T	ACTACGCATAATGTATATTATGTTAAAA	--(--- (((((( -()- )))))) ---)--	0.207	4.161	0.084	3.955	1651213	50.906
NC_008258	Proteobacteira	Gammaproteobacteria	Shigella	flexneri	5 str. 8401	ACTGCGCATAATGTATATTATGTTAAAT	(-(--- (((((( -()- )))))) ---)-)	2.53	3.474	0.071	0.944	1603268	50.918
NC_012660	Proteobacteira	Gammaproteobacteria	Pseudomonas	fluorescens	SBW25	ATTGCGCATAATGTATATTATGTTAAAT	(((--- (((((( -()- )))))) ---)))	1.834	2.196	0.081	0.363	3327027	60.505
NC_007492	Proteobacteira	Gammaproteobacteria	Pseudomonas	fluorescens	Pf0-1	GTTACGTGTAATGTATATTATGTTAAAT	-((--- --(((( -()- ))))-- ---))-	3.248	3.249	0.09	0.001	3150828	60.521
NC_004129	Proteobacteira	Gammaproteobacteria	Pseudomonas	fluorescens	Pf-5	CATTCGCATAATGTATATTATGTTAAAT	--((-- (((((( -()- )))))) --))--	2.327	1.528	0.114	0.798	3461815	63.305
NC_008345	Proteobacteira	Gammaproteobacteria	Shewanella	frigidimarina	NCIMB 400	CATGCGCACAATGTATATTATGTTAAAT	--(--- ((-((( -()- )))-)) ---)--	4.519	3.6	0.148	0.919	2380403	41.584
NC_008554	Proteobacteira	Deltaproteobacteria	Syntrophobacter	fumaroxidans	MPOB	ACGTCTGATAATATATATTATGTCAACT	(--(-- -((((( (()) )))))- --)--)	16.128	12.236	0.07	3.892	1053758	59.949
NC_007712	Proteobacteira	Gammaproteobacteria	Sodalis	glossinidius	str. 'morsitans'	AGTACGCATAATGTAGATTATGTTAAAT	(-(--- (((((( -()- )))))) ---)-)	33.277	32.683	0.107	0.593	2471133	54.699
NC_011035	Proteobacteira	Betaproteobacteria	Neisseria	gonorrhoeae	NCCP11945	AGTTCGCATAATGTATATTATGTTAAAT	(-((-- (((((( -()- )))))) --))-)	45.168	40.384	0.146	4.784	835969	52.366
NC_002946	Proteobacteira	Betaproteobacteria	Neisseria	gonorrhoeae	FA 1090	AGTTCGCATAATGTATATTATGTTAAAT	(-((-- (((((( -()- )))))) --))-)	6.074	6.527	0.16	0.452	778161	52.69
NC_012846	Proteobacteira	Alphaproteobacteria	Bartonella	grahamii	as4aup	ATCGCATAATATATATTATGGAACTTTA	------ (----- (()) -----) ------	7.747	7.736	0.297	0.011	1221051	38.057
NC_010334	Proteobacteira	Gammaproteobacteria	Shewanella	halifaxensis	HAW-EB4	TATGCGCACAATGTATATTATGTTAAAT	--(--- ((-((( -()- )))-)) ---)--	2.955	3.894	0.172	0.939	2656359	44.591
NC_008789	Proteobacteira	Gammaproteobacteria	Halorhodospira	halophila	SL1	GCTGCGCATAACCTCGGTTCTATAAACT	--(--- -(-((( (--) )))-)- ---)--	173.054	173.653	0.091	0.599	2598940	67.982
NC_007964	Proteobacteira	Alphaproteobacteria	Nitrobacter	hamburgensis	X14	AATTCGCATAAGGTATATTATGGAATAT	(--(-- (((((- -()- -))))) --)--)	8.634	8.017	0.061	0.617	2229955	61.714
NC_005956	Proteobacteira	Alphaproteobacteria	Bartonella	henselae	str. Houston-1	ATCGCATAATATATATTATGGAACTTAA	-(---- (----- (()) -----) ----)-	1.493	1.896	0.327	0.403	957515	38.23
NC_004917	Proteobacteira	Epsilonproteobacteria	Helicobacter	hepaticus	ATCC 51449	TCTAAGCAGATGTATGATGGTAAAAAAA	(-(--- -(---- -()- ----)- ---)-)	17.509	41.193	0.223	23.684	119688	35.931
NC_008570	Proteobacteira	Gammaproteobacteria	Aeromonas	hydrophila	subsp. hydrophila ATCC 7966	ACCGCGCATAATGTATATTATGTTAAAT	(----- (((((( -()- )))))) -----)	10.828	9.352	0.113	1.476	2514922	61.548
NC_012779	Proteobacteira	Gammaproteobacteria	Edwardsiella	ictaluri	93-146	AATTCGTATAATGTATATTATGTTAAAT	(-((-- -((((( -()- )))))- --))-)	0.462	1.453	0.18	0.991	1901266	57.437
NC_010581	Proteobacteira	Alphaproteobacteria	Beijerinckia	indica	subsp. indica ATCC 9039	GATTCGCATAAGGTACATTATGGAACAT	---(-- (((((- (()) -))))) --)---	19.933	10.803	0.101	9.13	1730914	57.06
NC_009566	Proteobacteira	Gammaproteobacteria	Haemophilus	influenzae	PittEE	TTCGCATAATGTATATTATGTTAAATTA	(----- -(---- (()) ----)- -----)	4.261	4.583	0.112	0.322	932931	38.04
NC_000907	Proteobacteira	Gammaproteobacteria	Haemophilus	influenzae	Rd KW20	ATTTCGCATAATATAAATTATGTTAAAT	((((-- (((((( -()- )))))) --))))	9.866	9.517	0.104	0.349	1473961	38.148
NC_007146	Proteobacteira	Gammaproteobacteria	Haemophilus	influenzae	86-028NP	ATTTCGCATAATGTATATTATGTTAAAT	((((-- (((((( -()- )))))) --))))	21.098	21.399	0.11	0.301	1623101	38.157
NC_008709	Proteobacteira	Gammaproteobacteria	Psychromonas	ingrahamii	37	AATGCGCATAATGTATATTATGTTAAAT	(-(--- (((((( -()- )))))) ---)-)	3.16	3.086	0.143	0.074	2335814	40.086
NC_008011	Proteobacteira	Deltaproteobacteria	Lawsonia	intracellularis	PHE/MN1-00	GTCCCATAATGTATATTATGTAAACTTT	------ ((---- (()) ----)) ------	15.715	8.224	0.259	7.491	314416	33.284
NC_004463	Proteobacteira	Alphaproteobacteria	Bradyrhizobium	japonicum	USDA 110	GATTCGCATAAGGTATATTATGGAATAT	---(-- (((((- -()- -))))) --)---	10.204	14.254	0.041	4.049	4996160	64.059
NC_010995	Proteobacteira	Gammaproteobacteria	Cellvibrio	japonicus	Ueda107	ACTGCGCATAATGTATATTATGTTAAAT	(-(--- (((((( -()- )))))) ---)-)	11.95	12.094	0.171	0.144	2127091	51.991
NC_013166	Proteobacteira	Gammaproteobacteria	Kangiella	koreensis	DSM 16069	TATTCGCATAACTTATATTATGTTAAAT	--((-- (((((- -()- -))))) --))--	0.423	0.863	0.202	0.44	1422688	43.687
NC_009792	Proteobacteira	Gammaproteobacteria	Citrobacter	koseri	ATCC BAA-895	AGTGCGCATAATGTATATTATGTTAAAT	(-(--- (((((( -()- )))))) ---)-)	66.263	66.258	0.135	0.006	1491360	53.828
NC_009719	Proteobacteira	Alphaproteobacteria	Parvibaculum	lavamentivorans	DS-1	ATAGCCGATAATATATATTATGGAAATA	-----( -((((( (()) )))))- )-----	73.943	92.174	0.086	18.232	3329662	62.328
NC_012850	Proteobacteira	Alphaproteobacteria	Rhizobium	leguminosarum	bv. trifolii WSM1325	GTATCGCATAAGATAGATTATGGAACAT	-(-(-- (((((- -()- -))))) --)-)-	1.627	15.088	0.063	13.461	1964456	61.087
NC_008380	Proteobacteira	Alphaproteobacteria	Rhizobium	leguminosarum	bv. viciae 3841	CTATCGCATAAGATAGATTATGGAACTA	---(-- (((((- -()- -))))) --)---	4.426	8.986	0.06	4.559	2590747	61.09
NC_011369	Proteobacteira	Alphaproteobacteria	Rhizobium	leguminosarum	bv. trifolii WSM2304	AAATCGCATAAGACAGATTATGGAACAT	(--(-- (((((- ---- -))))) --)--)	0.464	138.952	0.062	138.488	1837698	61.531
NC_007722	Proteobacteira	Alphaproteobacteria	Erythrobacter	litoralis	HTCC2594	GAATGATAATATATATTATGTAAAATAA	--((-- ((---- (()) ----)) --))--	30.912	31.145	0.037	0.233	1297704	63.069
NC_009092	Proteobacteira	Gammaproteobacteria	Shewanella	loihica	PV-4	CATGCGCACAATGTATATTATGTTAAAT	--(--- ((-((( -()- )))-)) ---)--	0.631	0.636	0.156	0.005	2292256	53.667
NC_006512	Proteobacteira	Gammaproteobacteria	Idiomarina	loihiensis	L2TR	ATTGCGTATAATGTATATTATGTTAAAT	(((--- -((((( -()- )))))- ---)))	2.912	91.323	0.169	88.411	1387609	47.04
NC_002678	Proteobacteira	Alphaproteobacteria	Mesorhizobium	loti	MAFF303099	AAGTCGCATAAGATAGATTATGGAACTT	((((-- (((((- -()- -))))) --))))	28.235	32.566	0.05	4.331	299607	62.747
NC_010814	Proteobacteira	Deltaproteobacteria	Geobacter	lovleyi	SZ	TTAGCCCATAAGCTATATTATGTAAAGT	------ (((((- -()- -))))) ------	7.292	7.782	0.118	0.491	2038233	54.77
NC_005126	Proteobacteira	Gammaproteobacteria	Photorhabdus	luminescens	subsp. laumondii TTO1	AGTACGCATAATGTATATTATGTTAAAT	(-(--- (((((( -()- )))))) ---)-)	11.452	9.554	0.231	1.899	2646810	42.825
NC_011138	Proteobacteira	Gammaproteobacteria	Alteromonas	macleodii	Deep ecotype'	ATTACGCATAATGTATATTATGTTAAAT	(((--- (((((( -()- )))))) ---)))	1.588	2.534	0.103	0.945	2186675	44.879
NC_007626	Proteobacteira	Alphaproteobacteria	Magnetospirillum	magneticum	AMB-1	GTCGCATAATGTATATTATGGCGACGAA	-(((-- ------ (()) ------ --)))-	9.772	10.883	0.067	1.111	2610323	65.094
NC_012796	Proteobacteira	Deltaproteobacteria	Desulfovibrio	magneticus	RS-1	TTGTCTCATAATGTAAATTATGTTAACT	---(-- (((((( -()- )))))) --)---	14.965	10.38	0.09	4.585	2464808	62.769
NC_011071	Proteobacteira	Gammaproteobacteria	Stenotrophomonas	maltophilia	R551-3	ATTTCGCATAATGTATATTATGTTACAG	-(-(-- (((((( -()- )))))) --)-)-	5.106	4.679	0.074	0.427	2212261	66.3
NC_010943	Proteobacteira	Gammaproteobacteria	Stenotrophomonas	maltophilia	K279a	ATTTCGCATAATGTATATTATGTTCAAG	-((--- (((((( -()- )))))) ---))-	2.585	0.281	0.074	2.304	2436410	66.324
NC_004842	Proteobacteira	Alphaproteobacteria	Anaplasma	marginale	str. St. Maries	AATACATAATATATATTATGGAAAATAA	------ (----- (()) -----) ------	21.498	21.747	0.168	0.25	527323	49.763
NC_012026	Proteobacteira	Alphaproteobacteria	Anaplasma	marginale	str. Florida	AATACATAATATATATTATGGAAAATAA	------ (----- (()) -----) ------	22.467	22.715	0.171	0.249	526177	49.774
NC_008347	Proteobacteira	Alphaproteobacteria	Maricaulis	maris	MCS10	TTCGCGCATAATAAATATTATGAGAAAT	-(--(- (((((( (--) )))))) -)--)-	1.829	1.283	0.083	0.547	1591541	62.728
NC_009900	Proteobacteira	Alphaproteobacteria	Rickettsia	massiliae	MTU5	GTTCTATAATCTATATTATGGAAAATAA	-(--(- (----- (()) -----) -)--)-	34.511	34.499	0.18	0.012	810910	32.543
NC_009636	Proteobacteira	Alphaproteobacteria	Sinorhizobium	medicae	WSM419	TCATCGCATAAGATAGATTATGGAACTA	(--(-- (((((- -()- -))))) --)--)	10.08	8.797	0.061	1.283	1384114	61.502
NC_003047	Proteobacteira	Alphaproteobacteria	Sinorhizobium	meliloti	1021	GGATCACATAAGATAGATTATGGAACTA	---(-- (((((- -()- -))))) --)---	9.009	8.472	0.059	0.537	1735626	62.729
NC_009439	Proteobacteira	Gammaproteobacteria	Pseudomonas	mendocina	ymp	TGTTCGCATAATGTATATTATGTTAAAT	--((-- (((((( -()- )))))) --))--	5.792	5.794	0.099	0.002	2441422	64.676
NC_003112	Proteobacteira	Betaproteobacteria	Neisseria	meningitidis	MC58	AGTTCGCATAATGTATATTATGTTAAAT	(-((-- (((((( -()- )))))) --))-)	12.581	13.022	0.162	0.441	1229332	51.528
NC_008767	Proteobacteira	Betaproteobacteria	Neisseria	meningitidis	FAM18	AGTTCGCATAATGTATATTATGTTAAAT	(-((-- (((((( -()- )))))) --))-)	0.634	1.09	0.167	0.456	1101344	51.624
NC_010120	Proteobacteira	Betaproteobacteria	Neisseria	meningitidis	53442	AGTTCGCATAATGTATATTATGTTAAAT	(-((-- (((((( -()- )))))) --))-)	0.061	0.404	0.163	0.344	1090911	51.7
NC_003116	Proteobacteira	Betaproteobacteria	Neisseria	meningitidis	Z2491	AGTTCGCATAATATATATTATGTTAAAT	(-((-- (((((( (()) )))))) --))-)	8.137	7.685	0.158	0.452	1290393	51.809
NC_013016	Proteobacteira	Betaproteobacteria	Neisseria	meningitidis	alpha14	AGTTCGCATAATGTATATTATGTTAAAT	(-((-- (((((( -()- )))))) --))-)	0.72	0.026	0.171	0.694	1068358	51.947
NC_007517	Proteobacteira	Deltaproteobacteria	Geobacter	metallireducens	GS-15	ACGTCCCATAAGATATATTATGTCAAGT	((-(-- (((((- (()) -))))) --)-))	2.245	4.211	0.08	1.966	2023640	59.51
NC_010554	Proteobacteira	Gammaproteobacteria	Proteus	mirabilis	HI4320	GGTTCGCATAATGTATATTATGTTAAAT	--((-- (((((( -()- )))))) --))--	2.938	0.935	0.173	2.003	1358031	38.9
NC_012968	Proteobacteira	Betaproteobacteria	Methylotenera	mobilis	JLW8	ATTTCGTATAATGTATATTATGTTAAAT	((((-- -((((( -()- )))))- --))))	10.337	7.348	0.224	2.99	1200631	45.51
NC_006526	Proteobacteira	Alphaproteobacteria	Zymomonas	mobilis	subsp. mobilis ZM4	GTCTGATAATATATATTATGTTAAATAA	-(-(-- -(---- (()) ----)- --)-)-	13.52	124.908	0.138	111.388	1105438	46.328
NC_007614	Proteobacteria	Betaproteobacteria	Nitrosospira	multiformis	ATCC 25196	N.D.	N.D.	N.D.	4.54935	0.0871275	N.D.	N.D.	53.9426
NC_002663	Proteobacteira	Gammaproteobacteria	Pasteurella	multocida	subsp. multocida str. Pm70	ACTTCGCATAATGTATATTATGTTAAAT	(-((-- (((((( -()- )))))) --))-)	26.312	26.537	0.15	0.225	713836	40.405
NC_008781	Proteobacteira	Betaproteobacteria	Polaromonas	naphthalenivorans	CJ2	ACATTCCACGATGTATATTATGTTAAGT	((-(-- ((--(( -()- ))--)) --)-))	4.541	5.56	0.05	1.018	2113787	62.525
NC_010531	Proteobacteira	Betaproteobacteria	Polynucleobacter	necessarius	subsp. necessarius STIR1	TCTGCGTATAATCATTATTATGTAAAAT	--(--- -((((( -()- )))))- ---)--	5.135	6.418	0.199	1.283	757975	45.557
NC_008358	Proteobacteira	Alphaproteobacteria	Hyphomonas	neptunium	ATCC 15444	GTCGCATAATCTATATTATGGGCAATTT	------ ------ (()) ------ ------	8.344	6.163	0.081	2.181	1856932	61.93
NC_009446	Proteobacteira	Gammaproteobacteria	Dichelobacter	nodosus	VCS1703A	TATTCGCAGAATGCATATTATGTTAAAT	--((-- ((-((( ---- )))-)) --))--	17.886	18.191	0.17	0.305	763703	44.396
NC_011894	Proteobacteira	Alphaproteobacteria	Methylobacterium	nodulans	ORS 2060	GATTCGCATAAGGAAGATTATGGAACTG	-(-(-- (((((- ---- -))))) --)-)-	17.024	128.756	0.008	111.732	2476039	68.857
NC_008601	Proteobacteira	Gammaproteobacteria	Francisella	novicida	U112	CATTCGCATAATATATATTATGTTAAAT	--((-- (((((( (()) )))))) --))--	6.831	14.03	0.281	7.2	918774	32.475
NC_007484	Proteobacteira	Gammaproteobacteria	Nitrosococcus	oceani	ATCC 19707	TGTTCGCATAATACATATTATGTTAAAT	--((-- (((((( (--) )))))) --))--	11.327	11.267	0.202	0.06	1850395	50.318
NC_009943	Proteobacteira	Deltaproteobacteria	Desulfococcus	oleovorans	Hxd3	ACGTCTGATAAGATATATTATGTAAACT	(--(-- -((((- (()) -))))- --)--)	0.781	1.109	0.087	0.328	2066614	56.169
NC_004347	Proteobacteira	Gammaproteobacteria	Shewanella	oneidensis	MR-1	ACTGCGCACAATGTATATTATGTTAAAT	(-(--- ((-((( -()- )))-)) ---)-)	0.579	0.101	0.16	0.478	2476914	45.961
NC_010717	Proteobacteira	Gammaproteobacteria	Xanthomonas	oryzae	pv. oryzae PXO99A	ACTTCGCATAATGTATATTATGTAAAAC	--((-- (((((( -()- )))))) --))--	6.609	8.267	0.069	1.659	2372929	63.634
NC_006834	Proteobacteira	Gammaproteobacteria	Xanthomonas	oryzae	pv. oryzae KACC10331	ATTTCGCATAATGTATATTATGTAAAAC	-(((-- (((((( -()- )))))) --)))-	8.41	10.655	0.067	2.245	2390366	63.693
NC_007705	Proteobacteira	Gammaproteobacteria	Xanthomonas	oryzae	pv. oryzae MAFF 311018	ACTTCGCATAATGTATATTATGTAAAAC	--((-- (((((( -()- )))))) --))--	7.17	9.527	0.068	2.357	2369935	63.701
NC_006677	Proteobacteira	Alphaproteobacteria	Gluconobacter	oxydans	621H	GTCGTATAAGGTATATTATGCCAACTAA	-(-((- ------ (()) ------ -))-)-	35.687	15.701	0.182	19.986	18710	61.072
NC_008435	Proteobacteira	Alphaproteobacteria	Rhodopseudomonas	palustris	BisA53	GATTCGCATAAGGTATATTATGGAATAT	---(-- (((((- -()- -))))) --)---	4.441	3.565	0.045	0.877	3224547	64.443
NC_007958	Proteobacteira	Alphaproteobacteria	Rhodopseudomonas	palustris	BisB5	GATTCGCATAAGGTATATTATGGAATTA	-(-(-- (((((- -()- -))))) --)-)-	9.34	7.67	0.057	1.67	3057203	64.808
NC_011004	Proteobacteira	Alphaproteobacteria	Rhodopseudomonas	palustris	TIE-1	TATTCGCATAAGGTATATTATGGAATAT	---(-- (((((- -()- -))))) --)---	11.018	10.483	0.063	0.534	3368038	64.86
NC_007925	Proteobacteira	Alphaproteobacteria	Rhodopseudomonas	palustris	BisB18	AATTCGCATAAGGTATATTATGGAATAT	(--(-- (((((- -()- -))))) --)--)	12.554	12.451	0.045	0.103	2941089	64.957
NC_005296	Proteobacteira	Alphaproteobacteria	Rhodopseudomonas	palustris	CGA009	GATTCGCATAAGGTATATTATGGAATAT	---(-- (((((- -()- -))))) --)---	5.937	5.375	0.063	0.562	3156836	65.038
NC_007778	Proteobacteira	Alphaproteobacteria	Rhodopseudomonas	palustris	HaA2	AGTTCGCATAAGGTATATTATGGAATAT	(--(-- (((((- -()- -))))) --)--)	29.461	28.896	0.047	0.565	3071275	66.038
NC_002928	Proteobacteira	Betaproteobacteria	Bordetella	parapertussis	12822	AATTCGCATAATGTATATTATGTAAAGT	(-((-- (((((( -()- )))))) --))-)	37.668	37.266	0.106	0.402	2905082	68.1
NC_011852	Proteobacteira	Gammaproteobacteria	Haemophilus	parasuis	SH0165	TGTTCGCATAACGTATATTATGTTAAAT	--((-- (((((- -()- -))))) --))--	118.85	118.369	0.049	0.481	433934	39.993
NC_013209	Proteobacteira	Alphaproteobacteria	Acetobacter	pasteurianus	IFO 3283-01	ATTGTATAAGATATATTATGCCAACAAA	-((((- ------ (()) ------ -))))-	29.158	6.225	0.182	22.933	1218259	53.037
NC_012730	Proteobacteira	Alphaproteobacteria	Rickettsia	peacockii	str. Rustic	GTTCTATAATCTATATTATGGAAAATAA	-(--(- (----- (()) -----) -)--)-	47.412	86.831	0.097	39.419	792989	32.561
NC_009901	Proteobacteira	Gammaproteobacteria	Shewanella	pealeana	ATCC 700345	TATGCGCACAATGTATATTATGTTAAAT	--(--- ((-((( -()- )))-)) ---)--	6.38	6.235	0.179	0.145	2678992	44.662
NC_002929	Proteobacteira	Betaproteobacteria	Bordetella	pertussis	Tohama I	AATTCGCATAATGTATATTATGTAAAGT	(-((-- (((((( -()- )))))) --))-)	10.206	10.112	0.059	0.094	2229054	67.721
NC_008149	Proteobacteira	Gammaproteobacteria	Yersinia	pestis	Nepal516	GGTGCACATAATGTATATTATGTTAAAT	--(--( (((((( -()- )))))) )--)--	24.084	24.186	0.153	0.102	1963931	47.584
NC_010159	Proteobacteira	Gammaproteobacteria	Yersinia	pestis	Angola	GATGCACATAATGTATATTATGTTAAAT	--(--( (((((( -()- )))))) )--)--	46.984	132.047	0.027	85.062	2382781	47.598
NC_003143	Proteobacteira	Gammaproteobacteria	Yersinia	pestis	CO92	GGTGCGCATAATGTATATTATGTTAAAT	--(--- (((((( -()- )))))) ---)--	18.26	18.292	0.11	0.032	2562905	47.636
NC_004088	Proteobacteira	Gammaproteobacteria	Yersinia	pestis	KIM	GGTGCACATAATGTATATTATGTTAAAT	--(--( (((((( -()- )))))) )--)--	21.698	21.798	0.133	0.1	2330525	47.641
NC_009381	Proteobacteira	Gammaproteobacteria	Yersinia	pestis	Pestoides F	GGTGCACATAATGTATATTATGTTAAAT	--(--( (((((( -()- )))))) )--)--	99.167	99.004	0.141	0.163	981520	47.644
NC_005810	Proteobacteira	Gammaproteobacteria	Yersinia	pestis	biovar Microtus str. 91001	GGTGCACATAATGTATATTATGTTAAAT	--(--( (((((( -()- )))))) )--)--	0.078	0.022	0.049	0.056	2298533	47.65
NC_008150	Proteobacteira	Gammaproteobacteria	Yersinia	pestis	Antiqua	GGTGCACATAATGTATATTATGTTAAAT	--(--( (((((( -()- )))))) )--)--	40.293	39.899	0.106	0.394	1824845	47.701
NC_010170	Proteobacteira	Betaproteobacteria	Bordetella	petrii	DSM 12804	ATTGCGCATAATGTATATTATGTAAAGT	(-(--- (((((( -()- )))))) ---)-)	4.512	3.076	0.063	1.436	2556070	65.483
NC_008825	Proteobacteira	Betaproteobacteria	Methylibium	petroleiphilum	PM1	AACCGCGCCAATGTATATTATGTCAACT	(---(- ---((( -()- )))--- -)---)	3.395	3.02	0.05	0.374	1983963	69.198
NC_007797	Proteobacteira	Alphaproteobacteria	Anaplasma	phagocytophilum	HZ	AACACATAATATCTATTATGGAAAATAG	------ (----- -()- -----) ------	2.709	1.706	0.277	1.004	724568	41.636
NC_010336	Proteobacteira	Gammaproteobacteria	Francisella	philomiragia	subsp. philomiragia ATCC 25017	AATTCGCATAATATATATTATGTTAAAT	(-((-- (((((( (()) )))))) --))-)	11.925	6.214	0.298	5.711	1884294	32.573
NC_013194	Proteobacteira	Betaproteobacteria	Accumulibacter	phosphatis	phosphatis clade IIA str. UW-1	AGTACGCATAATTTGTATTATGTAAAGT	(-(--- (((((( ---- )))))) ---)-)	21.707	21.367	0.068	0.341	2834280	64.111
NC_011566	Proteobacteira	Gammaproteobacteria	Shewanella	piezotolerans	WP3	AATGCGCACAATGTATATTATGTTAAAT	(-(--- ((-((( -()- )))-)) ---)-)	0.219	0.607	0.175	0.388	2694957	43.292
NC_010939	Proteobacteira	Gammaproteobacteria	Actinobacillus	pleuropneumoniae	serovar 7 str. AP76	ACTTCGCATAAGATAGATTATGTTAAAT	(-((-- (((((- -()- -))))) --))-)	2.635	1.676	0.143	0.96	768440	41.212
NC_010278	Proteobacteira	Gammaproteobacteria	Actinobacillus	pleuropneumoniae	serovar 3 str. JL03	ACTTCGCATAAGATAGATTATGTTAAAT	(-((-- (((((- -()- -))))) --))-)	5.97	6.968	0.154	0.998	695433	41.233
NC_009053	Proteobacteira	Gammaproteobacteria	Actinobacillus	pleuropneumoniae	L20	ACTTCGCATAAGATAGATTATGTTAAAT	(-((-- (((((- -()- -))))) --))-)	1.987	2.972	0.152	0.984	742267	41.3
NC_011283	Proteobacteira	Gammaproteobacteria	Klebsiella	pneumoniae	342	AGTGCGCATAATGTATATTATGTTAAAT	(-(--- (((((( -()- )))))) ---)-)	4.026	4.037	0.102	0.011	2724469	57.286
NC_009648	Proteobacteira	Gammaproteobacteria	Klebsiella	pneumoniae	subsp. pneumoniae MGH 78578	AGTACGCATAATGTATATTATGTTAAAT	(-(--- (((((( -()- )))))) ---)-)	0.546	1.089	0.099	0.543	1892068	57.479
NC_012731	Proteobacteira	Gammaproteobacteria	Klebsiella	pneumoniae	NTUH-K2044	AGTGCGCATAATGTATATTATGTTAAAT	(-(--- (((((( -()- )))))) ---)-)	0.658	1.127	0.101	0.469	2633851	57.677
NC_003911	Proteobacteira	Alphaproteobacteria	Ruegeria	pomeroyi	DSS-3	TTCTTATAATCGGTATTATGTATTATAA	((-(-( ((---- -()- ----)) )-)-))	2.855	3.009	0.082	0.154	2087306	64.223
NC_010725	Proteobacteira	Alphaproteobacteria	Methylobacterium	populi	BJ001	TGTTCGCATAAGATATATTATGGAACCA	((-(-- (((((- (()) -))))) --)-))	145.015	82.402	0.015	62.613	5016360	69.39
NC_012115	Proteobacteira	Epsilonproteobacteria	Nautilia	profundicola	AmH	TTAGAGAATATACATTATGTTAACTAAA	((---- -(---- -()- ----)- ----))	4.382	4.349	0.289	0.033	858626	33.508
NC_008609	Proteobacteira	Deltaproteobacteria	Pelobacter	propionicus	DSM 2379	ATCGCCCATAAGATATATTATGTCAAGT	(----- (((((- (()) -))))) -----)	11.159	4.989	0.083	6.171	1887808	59.024
NC_009832	Proteobacteira	Gammaproteobacteria	Serratia	proteamaculans	568	GGTGCGCATAATGTATATTATGTTAAAT	--(--- (((((( -()- )))))) ---)--	2.887	2.881	0.127	0.007	2680725	55.074
NC_000963	Proteobacteira	Alphaproteobacteria	Rickettsia	prowazekii	str. Madrid E	TTCTATAATATGTATTATGGAAAATAAA	((---( ------ -()- ------ )---))	13.063	23.455	0.214	10.392	596094	29
NC_010634	Proteobacteira	Gammaproteobacteria	Yersinia	pseudotuberculosis	PB1/+	GGTGCGCATAATGTATATTATGTTAAAT	--(--- (((((( -()- )))))) ---)--	12.543	11.507	0.149	1.035	2511410	47.529
NC_010465	Proteobacteira	Gammaproteobacteria	Yersinia	pseudotuberculosis	YPIII	GGTGCGCATAATGTATATTATGTTAAAT	--(--- (((((( -()- )))))) ---)--	9.513	8.573	0.145	0.941	2187957	47.53
NC_009708	Proteobacteira	Gammaproteobacteria	Yersinia	pseudotuberculosis	IP 31758	GGTGCGCATAATGTATATTATGTTAAAT	--(--- (((((( -()- )))))) ---)--	15.854	15.066	0.151	0.788	2153648	47.538
NC_006155	Proteobacteira	Gammaproteobacteria	Yersinia	pseudotuberculosis	IP 32953	GGTGCGCATAATGTATATTATGTTAAAT	--(--- (((((( -()- )))))) ---)--	16.694	15.866	0.149	0.828	2592362	47.61
NC_006138	Proteobacteria	Deltaproteobacteria	Desulfotalea	psychrophila	LSv54	N.D.	N.D.	N.D.	21.3233	0.206944	N.D.	N.D.	46.8112
NC_010501	Proteobacteira	Gammaproteobacteria	Pseudomonas	putida	W619	GGTGCGCATAATGCATATTATGTTAAAT	--(--- (((((( ---- )))))) ---)--	1.274	0.019	0.093	1.255	2907604	61.436
NC_002947	Proteobacteira	Gammaproteobacteria	Pseudomonas	putida	KT2440	GGTGCTCATAATGCATATTATGTTAAAT	--(--- (((((( ---- )))))) ---)--	37.261	37.222	0.105	0.04	3730777	61.524
NC_009512	Proteobacteira	Gammaproteobacteria	Pseudomonas	putida	F1	GTTATGCATAATGCGTATTATGTTAAAT	-((--- (((((( -()- )))))) ---))-	8.94	8.942	0.1	0.002	2794947	61.862
NC_010322	Proteobacteira	Gammaproteobacteria	Pseudomonas	putida	GB-1	GTTACTCATAATGCATATTATGTTAAAT	-((--- (((((( ---- )))))) ---))-	5.124	5.177	0.098	0.053	2927155	61.942
NC_009438	Proteobacteira	Gammaproteobacteria	Shewanella	putrefaciens	CN-32	ACTGCGCACAATGTATATTATGTTAAAT	(-(--- ((-((( -()- )))-)) ---)-)	0.136	3.839	0.176	3.702	2284415	44.452
NC_005955	Proteobacteira	Alphaproteobacteria	Bartonella	quintana	str. Toulouse	ATCGCATAATATATATTATGGAATTTTT	(----- (----- (()) -----) -----)	15.89	15.339	0.33	0.552	720890	38.797
NC_010505	Proteobacteira	Alphaproteobacteria	Methylobacterium	radiotolerans	JCM 2831	TGTTCGCATAAGATATATTATGGAATGC	---(-- (((((- (()) -))))) --)---	84.055	178.139	0.013	94.084	1619825	71.502
NC_013223	Proteobacteira	Deltaproteobacteria	Desulfohalobium	retbaense	DSM 5692	TTGTCTCATAATGTATATTATGTAAACT	---(-- (((((( -()- )))))) --)---	22.032	6.432	0.171	15.6	1579797	57.54
NC_010263	Proteobacteira	Alphaproteobacteria	Rickettsia	rickettsii	str. Iowa	GTTCTATAATCTATATTATGGAAAATAA	-(--(- (----- (()) -----) -)--)-	20.027	15.881	0.185	4.146	704636	32.447
NC_009882	Proteobacteira	Alphaproteobacteria	Rickettsia	rickettsii	str. 'Sheila Smith'	GTTCTATAATCTATATTATGGAAAATAA	-(--(- (----- (()) -----) -)--)-	21.45	17.266	0.185	4.184	703793	32.467
NC_013009	Proteobacteira	Alphaproteobacteria	Neorickettsia	risticii	str. Illinois	ACACATAATTTTGCTTATGGAAAATAAA	-----( -----( ---- )----- )-----	18.202	1.207	0.241	16.995	479647	41.271
NC_007643	Proteobacteira	Alphaproteobacteria	Rhodospirillum	rubrum	ATCC 11170	TTGTCGCATAATGTATATTATGGATAGA	(----- (((((( -()- )))))) -----)	0.664	4.13	0.089	3.466	1986368	65.448
NC_005295	Proteobacteira	Alphaproteobacteria	Ehrlichia	ruminantium	str. Welgevonden	TTACATAATGTATATTATGGAAAATTAA	(((--( ------ -()- ------ )--)))	2.425	3.995	0.517	1.57	747964	27.479
NC_006832	Proteobacteira	Alphaproteobacteria	Ehrlichia	ruminantium	str. Welgevonden	TTACATAATGTATATTATGGAAAATTAA	(((--( ------ -()- ------ )--)))	5.894	7.468	0.519	1.574	727812	27.479
NC_006831	Proteobacteira	Alphaproteobacteria	Ehrlichia	ruminantium	str. Gardel	TTACATAATGTATATTATGGAAAATTAA	(((--( ------ -()- ------ )--)))	5.424	7.008	0.516	1.584	723483	27.513
NC_009778	Proteobacteira	Gammaproteobacteria	Cronobacter	sakazakii	ATCC BAA-894	GGTGCGCATAATGTATATTATGTTAAAT	--(--- (((((( -()- )))))) ---)--	0.431	2.057	0.073	1.626	1787147	56.767
NC_007963	Proteobacteira	Gammaproteobacteria	Chromohalobacter	salexigens	DSM 3043	GGTTCGCATAATATATATTATGTTAAAT	--((-- (((((( (()) )))))) --))--	28.102	27.628	0.137	0.474	2136885	63.912
NC_012881	Proteobacteira	Deltaproteobacteria	Desulfovibrio	salexigens	DSM 2638	TTGTCTCATAATGTAAATTATGTAAACT	---(-- (((((( -()- )))))) --)---	3.664	3.084	0.208	0.58	2130676	47.093
NC_009348	Proteobacteira	Gammaproteobacteria	Aeromonas	salmonicida	subsp. salmonicida A449	ACTGCGCATAATGTATATTATGTTAAAT	(-(--- (((((( -()- )))))) ---)-)	16.564	16.486	0.104	0.079	2134832	58.511
NC_009831	Proteobacteira	Gammaproteobacteria	Shewanella	sediminis	HAW-EB3	TGTGCGCACAATGTATATTATGTTAAAT	--(--- ((-((( -()- )))-)) ---)--	5.152	4.119	0.163	1.033	2663706	46.078
NC_007798	Proteobacteira	Alphaproteobacteria	Neorickettsia	sennetsu	str. Miyayama	ACACATAATTTTGCTTATGGAAAATAAA	-----( -----( ---- )----- )-----	16.044	3.705	0.244	12.339	467786	41.084
NC_009952	Proteobacteira	Alphaproteobacteria	Dinoroseobacter	shibae	DFL 12	ATTTCTCATAATCAGTATTATGTAAATA	--((-- (((((( ---- )))))) --))--	26.373	21.346	0.07	5.027	1617172	66.015
NC_011666	Proteobacteira	Alphaproteobacteria	Methylocella	silvestris	BL2	GATTCGCATAATTTATATTATGGAACAT	---(-- (((((( -()- )))))) --)---	0.223	2.909	0.035	2.686	598971	63.083
NC_003295	Proteobacteira	Betaproteobacteria	Ralstonia	solanacearum	GMI1000	CCATCGCATAATTTATCTTATGTTAAAT	---(-- (((((- -()- -))))) --)---	16.336	14.783	0.082	1.552	2031205	67.037
NC_008309	Proteobacteira	Gammaproteobacteria	Haemophilus	somnus	129PT	ATTTCATATAATGTATATTATGTTAAAT	((((-( -((((( -()- )))))- )-))))	4.628	4.884	0.16	0.256	953368	37.197
NC_010519	Proteobacteira	Gammaproteobacteria	Haemophilus	somnus	2336	ATTACTCATAATGTATATTATGTTAAAT	(((--- (((((( -()- )))))) ---)))	49.963	50.203	0.153	0.24	1535015	37.378
NC_007384	Proteobacteira	Gammaproteobacteria	Shigella	sonnei	Ss046	TGTGCGCATAATGTATATTATGTTAAAT	--(--- (((((( -()- )))))) ---)--	14.236	17.305	0.085	3.069	1698224	51.01
NC_008782	Proteobacteira	Betaproteobacteria	Acidovorax	sp.	JS42	ACTAGATACGATGTATATTATGTTAAAT	(-(--( -(--(( -()- ))--)- )--)-)	5.957	9.132	0.076	3.175	2156645	66.172
NC_005966	Proteobacteira	Gammaproteobacteria	Acinetobacter	sp.	ADP1	GATTCGTATAATGTATATTATGTTAAAT	--((-- -((((( -()- )))))- --))--	4.942	4.747	0.169	0.195	1848716	40.43
NC_009675	Proteobacteira	Deltaproteobacteria	Anaeromyxobacter	sp.	Fw109-5	GAGTCCGATAATGTAGATTATGGTAACT	---(-( -((((( -()- )))))- )-)---	12.768	12.765	0.042	0.003	2429132	73.531
NC_011145	Proteobacteira	Deltaproteobacteria	Anaeromyxobacter	sp.	K	ACGTCCGATAATATGGATTATGGTAACT	(--(-( -((((( ---- )))))- )-)--)	1.37	1.353	0.042	0.017	2468334	74.841
NC_008702	Proteobacteira	Betaproteobacteria	Azoarcus	sp.	BH72	TACTGCCATAATTTGTATTATGTAAACT	---(-- (((((( ---- )))))) --)---	10.509	0.19	0.096	10.319	2045092	67.916
NC_009485	Proteobacteira	Alphaproteobacteria	Bradyrhizobium	sp.	BTAi1	AATTCGCATAAGGTATATTATGGAATAT	(--(-- (((((- -()- -))))) --)--)	8.693	9.866	0.063	1.173	4292334	64.92
NC_009445	Proteobacteira	Alphaproteobacteria	Bradyrhizobium	sp.	ORS278	AATTCGCATAAGGTATATTATGGAATAT	(--(-- (((((- -()- -))))) --)--)	0.502	0.47	0.043	0.032	4009009	65.51
NC_010338	Proteobacteira	Alphaproteobacteria	Caulobacter	sp.	K31	TATTCGCCTAAGTAATATTATCAGCAGC	--(-(- --(((- ---- -)))-- -)-)--	13.765	13.543	0.041	0.223	2884570	67.463
NC_008254	Proteobacteira	Alphaproteobacteria	Chelativorans	sp.	BNC1	GGATTGCATAAGATAGATTATGGAACTT	---((- (((((- -()- -))))) -))---	21.782	22.793	0.047	1.011	1734815	61.067
NC_011992	Proteobacteira	Betaproteobacteria	Diaphorobacter	sp.	TPSY	ACTAGATACGATGTATATTATGTTAAAT	(-(--( -(--(( -()- ))--)- )--)-)	6.032	1.271	0.082	4.761	1988108	66.834
NC_009436	Proteobacteira	Gammaproteobacteria	Enterobacter	sp.	638	AGTGCGCATAATGTATATTATGTTAAAT	(-(--- (((((( -()- )))))) ---)-)	2.008	2.014	0.09	0.006	2202843	52.982
NC_011979	Proteobacteira	Deltaproteobacteria	Geobacter	sp.	FRC-32	GCGTCCGATAAGATATATTATGTAAAGT	-(-(-- -((((- (()) -))))- --)-)-	77.105	77.672	0.084	0.568	3074186	53.472
NC_012918	Proteobacteira	Deltaproteobacteria	Geobacter	sp.	M21	ACGTCCCATAAGATATATTATGTCAAGT	((-(-- (((((- (()) -))))) --)-))	2.755	1.766	0.045	0.989	2409227	60.47
NC_007802	Proteobacteira	Alphaproteobacteria	Jannaschia	sp.	CCS1	GGCCAGTAATCATGATTATGTTAAGTAA	---(-- -(---( ---- )---)- --)---	0.658	3.88	0.098	3.222	2302393	62.332
NC_009659	Proteobacteira	Betaproteobacteria	Janthinobacterium	sp.	Marseille	AGTTCGCATAATTTATATTATGTCAAAT	(-((-- (((((( -()- )))))) --))-)	0.955	0.196	0.129	0.759	1977534	54.234
NC_008576	Proteobacteira	Magnetococcus.	Magnetococcus	sp.	MC-1	ATGTCGCATAAGATGTATTATGTTAAAT	((-(-- (((((- (--) -))))) --)-))	4.259	3.025	0.215	1.234	2303953	54.167
NC_010511	Proteobacteira	Alphaproteobacteria	Methylobacterium	sp.	4-46	GATTCGCATAAGGAAGATTATGGAACTG	-(-(-- (((((- ---- -))))) --)-)-	101.023	47.817	0.007	53.206	7108795	71.583
NC_012969	Proteobacteira	Betaproteobacteria	Methylovorus	sp.	SIP3-4	ACTGCGCATAATGTATATTATGTTAAAT	(-(--- (((((( -()- )))))) ---)-)	5.122	7.884	0.113	2.762	1455133	54.86
NC_009662	Proteobacteira	Epsilonproteobacteria	Nitratiruptor	sp.	SB155-2	N.D.	N.D.	N.D.	2.09346	0.229398	N.D.	N.D.	39.689
NC_007948	Proteobacteira	Betaproteobacteria	Polaromonas	sp.	JS666	ATATTCCACGATGTATATTATGTTAAAT	((-(-- ((--(( -()- ))--)) --)-))	0.061	0.895	0.064	0.834	2606263	62.472
NC_009379	Proteobacteira	Betaproteobacteria	Polynucleobacter	sp.	QLW-P1DMWA-1	TTTGCGTATAATCATTATTATGTCAAAC	-((--- -((((( -()- )))))- ---))-	19.424	18.465	0.168	0.959	963229	44.834
NC_009524	Proteobacteira	Gammaproteobacteria	Psychrobacter	sp.	PRwf-1	TTTTCGCATAATGTATATTATGTTAAAC	-(((-- (((((( -()- )))))) --)))-	7.982	8.17	0.129	0.189	1423441	44.875
NC_012587	Proteobacteira	Alphaproteobacteria	Rhizobium	sp.	NGR234	AAATCGCATAAGATAGATTATGGAACTA	-(-(-- (((((- -()- -))))) --)-)-	4.305	2.035	0.054	2.271	1653335	63.029
NC_008044	Proteobacteira	Alphaproteobacteria	Ruegeria	sp.	TM1040	ATCCCATAATCAGTATTATGTAAAATAT	((---- ((---( -()- )---)) ----))	9.658	7.716	0.105	1.942	1344015	60.413
NC_008750	Proteobacteira	Gammaproteobacteria	Shewanella	sp.	W3-18-1	ACTGCGCACAATGTATATTATGTTAAAT	(-(--- ((-((( -()- )))-)) ---)-)	1.928	0.826	0.172	1.103	2328968	44.633
NC_008322	Proteobacteira	Gammaproteobacteria	Shewanella	sp.	MR-7	ACTGCGCACAATGTATATTATGTTAAAT	(-(--- ((-((( -()- )))-)) ---)-)	4.581	5.146	0.157	0.565	2327458	47.866
NC_008321	Proteobacteira	Gammaproteobacteria	Shewanella	sp.	MR-4	ACTGCGCACAATGTATATTATGTTAAAT	(-(--- ((-((( -()- )))-)) ---)-)	2.616	3.198	0.158	0.582	2387341	47.894
NC_009663	Proteobacteira	Epsilonproteobacteria	Sulfurovum	sp.	NBC37-1	TCGGACAAGATCTATTATGTCAAAAAGA	((---- ------ -()- ------ ----))	173.479	9.867	0.189	163.612	2354140	43.871
NC_011662	Proteobacteira	Betaproteobacteria	Thauera	sp.	MZ1T	TCTACATACAAAATAGATTTTAGCAAAT	--(--- ((-((- -()- -))-)) ---)--	3.395	3.02	0.05	0.375	1983962	68.404
NC_011901	Proteobacteira	Gammaproteobacteria	Thioalkalivibrio	sp.	HL-EbGR7	AGTTCGCATAATGTATATTATGTTAAAT	(-((-- (((((( -()- )))))) --))-)	11.54	0.386	0.082	11.155	1827430	65.063
NC_012416	Proteobacteira	Alphaproteobacteria	Wolbachia	sp.	wRi	TTACATAATATACATTATGGAAAATAAA	((---( ------ -()- ------ )---))	87.619	132.535	0.113	44.916	285002	35.165
NC_009428	Proteobacteira	Alphaproteobacteria	Rhodobacter	sphaeroides	ATCC 17025	GATTCTGATAATCAACGTTATGTAATAT	---(-- -((((- ---- -))))- --)---	8.854	8.858	0.054	0.004	1551218	68.478
NC_009434	Proteobacteira	Gammaproteobacteria	Pseudomonas	stutzeri	A1501	ATTTCGCATAATCTATATTATGTTAAAT	((((-- (((((( -()- )))))) --))))	0.264	0.327	0.097	0.063	2295802	63.878
NC_006300	Proteobacteira	Gammaproteobacteria	Mannheimia	succiniciproducens	MBEL55E	ATTTCGCATAATGTATATTATGTTAAAT	((((-- (((((( -()- )))))) --))))	12.694	14.154	0.168	1.46	1059670	42.538
NC_009655	Proteobacteira	Gammaproteobacteria	Actinobacillus	succinogenes	130Z	ATTTCGCATAATGTATATTATGTTAAAT	((((-- (((((( -()- )))))) --))))	1.258	0.711	0.196	0.547	1547971	44.919
NC_002939	Proteobacteira	Deltaproteobacteria	Geobacter	sulfurreducens	PCA	ACGTCCCATAAGATATATTATGTAAAGT	((-(-- (((((- (()) -))))) --)-))	2.178	0.336	0.066	1.842	1891863	60.937
NC_005773	Proteobacteira	Gammaproteobacteria	Pseudomonas	syringae	pv. phaseolicola 1448A	GGTACGCATAATGTATATTATGTTAAAT	--(--- (((((( -()- )))))) ---)--	9.245	10.162	0.088	0.916	3225909	58.015
NC_004578	Proteobacteira	Gammaproteobacteria	Pseudomonas	syringae	pv. tomato str. DC3000	GTTACGCATAATGTATATTATGTTAAAT	-((--- (((((( -()- )))))) ---))-	0.743	0.407	0.077	0.336	3211772	58.399
NC_007005	Proteobacteira	Gammaproteobacteria	Pseudomonas	syringae	pv. syringae B728a	GTTACGCATAATGTATATTATGTTAAAT	-((--- (((((( -()- )))))) ---))-	11.537	11.743	0.085	0.206	3235233	59.233
NC_010694	Proteobacteira	Gammaproteobacteria	Erwinia	tasmaniensis	Et1/99	GGTGCGTATAATGTATATTATGTTAAAT	--(--- -((((( -()- )))))- ---)--	1.87	3.214	0.101	1.344	1943872	53.732
NC_010161	Proteobacteira	Alphaproteobacteria	Bartonella	tribocorum	CIP 105476	ATCGCATAATATATATTATGGAACTTTT	(----- (----- (()) -----) -----)	8.845	8.798	0.35	0.047	1245185	38.856
NC_010793	Proteobacteira	Alphaproteobacteria	Orientia	tsutsugamushi	str. Ikeda	GTTATATAATTAATATTATGGAAAATAG	-(--(- (---(( (()) ))---) -)--)-	66.863	64.828	0.098	2.035	1385283	30.514
NC_009488	Proteobacteira	Alphaproteobacteria	Orientia	tsutsugamushi	str. Boryong	GTTATATAATTAATATTATGGAAAATAG	-(--(- (---(( (()) ))---) -)--)-	38.575	51.784	0.095	13.209	156501	30.531
NC_007880	Proteobacteira	Gammaproteobacteria	Francisella	tularensis	subsp. holarctica	CATTCGTATAATATATATTATGTTAAAT	--((-- -((((( (()) )))))- --))--	22.622	31.139	0.257	8.518	1166746	32.153
NC_008369	Proteobacteira	Gammaproteobacteria	Francisella	tularensis	subsp. holarctica OSU18	CATTCGTATAATATATATTATGTTAAAT	--((-- -((((( (()) )))))- --))--	23.462	31.892	0.256	8.43	1170697	32.158
NC_009749	Proteobacteira	Gammaproteobacteria	Francisella	tularensis	subsp. holarctica FTNF002-00	CATTCGTATAATATATATTATGTTAAAT	--((-- -((((( (()) )))))- --))--	23.293	31.74	0.258	8.447	1167148	32.161
NC_010677	Proteobacteira	Gammaproteobacteria	Francisella	tularensis	subsp. mediasiatica FSC147	CATTCGTATAATATATATTATGTTAAAT	--((-- -((((( (()) )))))- --))--	12.761	11.138	0.256	1.623	1049124	32.254
NC_006570	Proteobacteira	Gammaproteobacteria	Francisella	tularensis	subsp. tularensis SCHU S4	CATTCGTATAATATATATTATGTTAAAT	--((-- -((((( (()) )))))- --))--	9.184	0.802	0.262	8.382	994676	32.259
NC_008245	Proteobacteira	Gammaproteobacteria	Francisella	tularensis	subsp. tularensis FSC198	CATTCGTATAATATATATTATGTTAAAT	--((-- -((((( (()) )))))- --))--	9.191	0.809	0.261	8.383	994629	32.26
NC_009257	Proteobacteira	Gammaproteobacteria	Francisella	tularensis	subsp. tularensis WY96-3418	CATTCGTATAATATATATTATGTTAAAT	--((-- -((((( (()) )))))- --))--	17.646	26.129	0.246	8.483	856179	32.269
NC_003062	Proteobacteira	Alphaproteobacteria	Agrobacterium	tumefaciens	str. C58	N.D.	N.D.	N.D.	8.49102	0.0903806	N.D.	N.D.	59.38
NC_006142	Proteobacteira	Alphaproteobacteria	Rickettsia	typhi	str. Wilmington	GTTCTATAATATGTATTATGGAAAATAA	-(--(- (----- -()- -----) -)--)-	16.228	16.251	0.198	0.023	599240	28.919
NC_009483	Proteobacteira	Deltaproteobacteria	Geobacter	uraniireducens	Rf4	ACGTCCGATAAGATGTATTATGTCAAGT	((-(-- -((((- (--) -))))- --)-))	6.033	7.086	0.104	1.053	2482102	54.238
NC_012560	Proteobacteira	Gammaproteobacteria	Azotobacter	vinelandii	DJ	ACTTCGCATAATGTATATTATGTTAAAT	(-((-- (((((( -()- )))))) --))-)	9.564	9.53	0.1	0.034	2545995	65.676
NC_005085	Proteobacteira	Betaproteobacteria	Chromobacterium	violaceum	ATCC 12472	TATTCGCATAATCTATATTATGTCAAAT	--((-- (((((( -()- )))))) --))--	0.416	0.413	0.137	0.003	2619354	64.834
NC_008751	Proteobacteira	Deltaproteobacteria	Desulfovibrio	vulgaris	DP4	ATGTCCCATAATGTAAATTATGTTAACT	(--(-- (((((( -()- )))))) --)--)	1.817	0.033	0.154	1.784	1713964	63.012
NC_002937	Proteobacteira	Deltaproteobacteria	Desulfovibrio	vulgaris	str. Hildenborough	ATGTCCCATAATGTAAATTATGTTAACT	(--(-- (((((( -()- )))))) --)--)	0.567	1.225	0.151	0.658	1754262	63.143
NC_011769	Proteobacteira	Deltaproteobacteria	Desulfovibrio	vulgaris	str. 'Miyazaki F'	ATGTCTCATAATGTAAATTATGTTAACT	(--(-- (((((( -()- )))))) --)--)	13.112	6.013	0.118	7.099	429001	67.109
NC_007406	Proteobacteira	Alphaproteobacteria	Nitrobacter	winogradskyi	Nb-255	AATTCGCATAAGGTATATTATGGAATAT	(--(-- (((((- -()- -))))) --)--)	0.604	0.664	0.078	0.06	1591522	62.049
NC_009511	Proteobacteira	Alphaproteobacteria	Sphingomonas	wittichii	RW1	GTCCGATAATATATATTATGTTAAATCA	------ -(---- (()) ----)- ------	6.938	4.682	0.05	2.255	524091	68.398
NC_010506	Proteobacteira	Gammaproteobacteria	Shewanella	woodyi	ATCC 51908	TATGCGTACAATGTATATTATGTTAAAT	--(--- -(-((( -()- )))-)- ---)--	1.645	0.354	0.21	1.291	2980128	43.701
NC_008095	Proteobacteira	Deltaproteobacteria	Myxococcus	xanthus	DK 1622	AGGTCCGATAACATGCGTTATGTAAACT	((-(-- -((((( ---- )))))- --)-))	2.458	0.864	0.108	1.594	4489683	68.891
NC_012912	Proteobacteira	Gammaproteobacteria	Dickeya	zeae	Ech1591	GGTTCGCATAATGTATATTATGTTAAAT	--((-- (((((( -()- )))))) --))--	2.716	3.405	0.164	0.689	2443245	54.517
NC_011144	Proteobacteira	Alphaproteobacteria	Phenylobacterium	zucineum	HLK1	TTATCGCCTAAGCAAGATTATCGGAAAT	-(-((- --(((- (--) -)))-- -))-)-	18.009	13.654	0.045	4.355	1806314	71.346
NC_012225	Spirochaetes	Spirochaetales	Brachyspira	hyodysenteriae	WA1	TATTCCGATAATGTGTATTATGTTAACT	--((-- -((((( ---- )))))- --))--	14.695	3.753	0.166	10.941	497170	27.063
NC_010163	Tenericutes	Mollicutes	Acholeplasma	laidlawii	PG-8A	AGTGCCTATAATGTATATTATGTTAACC	-((--- -((((( -()- )))))- ---))-	7.68	7.718	0.256	0.038	716560	31.928
NC_010794	Verrucomicrobia	unclassified Verrucomicrobia	Methylacidiphilum	infernorum	V4	ACTTCGCACAATATATGTTATGTAAAAT	(-((-- ((-((- (()) -))-)) --))-)	2.378	6.86	0.192	4.482	1128462	45.483
NC_010655	Verrucomicrobia	Verrucomicrobiae	Akkermansia	muciniphila	ATCC BAA-835	ACTTCGCATAATATATGTAATGCCAAAT	(-((-( (((-(- (()) -)-))) )-))-)	3.027	3.659	0.223	0.632	2312983	55.762
NC_010571	Verrucomicrobia	Opitutae	Opitutus	terrae	PB90-1	GCTCCGCATCATGCATGTGATGCGAACA	--(-(( (((((- ---- -))))) ))-)--	31.373	15.577	0.163	15.796	3459633	65.341

## Sheet: Multiple chromosomes
dif angle : dif position (%)
GC angle : GC skew shift-point position (%)
Δ : difference between dif angle and GC angle
dif position : (bp)
Accession	Phylum	Class	Genus	Species	Strain	Chromosome	dif	Palindrome	dif angle	GC angle	GCSI	Δ	dif position	GC%
NC_012441	Proteobacteria	Alphaproteobacteria	Brucella	melitensis	ATCC 23457	I	TAATCGCATAAGATAGATTATGGAACTG	-(-(-- (((((- -()- -))))) --)-)-	17.413	13.24	0.112	4.173	1053104	57.152
NC_012442	Proteobacteria	Alphaproteobacteria	Brucella	melitensis	ATCC 23457	II	AAATCAGATAATATGTATTATGGAACAT	(--(-- -((((( (--) )))))- --)--)	24.168	24.038	0.1	0.13	511841	57.345
NC_003317	Proteobacteria	Alphaproteobacteria	Brucella	melitensis	bv. 1 str. 16M	I	TAATCGCATAAGATAGATTATGGAACTG	-(-(-- (((((- -()- -))))) --)-)-	17.658	13.585	0.112	4.073	954725	57.158
NC_003318	Proteobacteria	Alphaproteobacteria	Brucella	melitensis	bv. 1 str. 16M	II	AAATCAGATAATATGTATTATGGAACAT	(--(-- -((((( (--) )))))- --)--)	23.178	23.097	0.108	0.081	758169	57.338
NC_004310	Proteobacteria	Alphaproteobacteria	Brucella	suis	1330	I	TAATCGCATAAGATAGATTATGGAACTG	-(-(-- (((((- -()- -))))) --)-)-	15.891	11.671	0.112	4.22	1034378	57.214
NC_004311	Proteobacteria	Alphaproteobacteria	Brucella	suis	1330	II	AAATCAGATAATATGTATTATGGAACAT	(--(-- -((((( (--) )))))- --)--)	21.048	20.92	0.107	0.128	531770	57.316
NC_006932	Proteobacteria	Alphaproteobacteria	Brucella	abortus	bv. 1 str. 9-941	I	TAATCGCATAAGATAGATTATGGAACTG	-(-(-- (((((- -()- -))))) --)-)-	17.248	17.045	0.111	0.203	1051548	57.156
NC_006933	Proteobacteria	Alphaproteobacteria	Brucella	abortus	bv. 1 str. 9-941	II	AAATCAGATAATATGTATTATGGAACAT	(--(-- -((((( (--) )))))- --)--)	31.411	31.092	0.113	0.319	682506	57.336
NC_007493	Proteobacteria	Alphaproteobacteria	Rhodobacter	sphaeroides	2002-04-01	I	AGAATACATAATACAGATTATCCGACTC	------ -((((( ---- )))))- ------	0.226	0.122	0.06	0.104	1436830	69.005
NC_007494	Proteobacteria	Alphaproteobacteria	Rhodobacter	sphaeroides	2002-04-01	II	TTATCTGATAAGCAAGATTATGTAATCA	(-((-- -((((- (--) -))))- --))-)	8.667	7.662	0.041	1.006	371559	69.011
NC_007618	Proteobacteria	Alphaproteobacteria	Brucella	melitensis	biovar Abortus 2308	I	TAATCGCATAAGATAGATTATGGAACTG	-(-(-- (((((- -()- -))))) --)-)-	17.032	13.143	0.112	3.889	1048699	57.157
NC_007624	Proteobacteria	Alphaproteobacteria	Brucella	melitensis	biovar Abortus 2308	II	AAATCAGATAATATGTATTATGGAACAT	(--(-- -((((( (--) )))))- --)--)	32.367	32.047	0.113	0.32	682494	57.341
NC_008686	Proteobacteria	Alphaproteobacteria	Paracoccus	denitrificans	PD1222	I	N.D.	N.D.	N.D.	7.11182	0.0557545	N.D.	N.D.	66.706
NC_008687	Proteobacteria	Alphaproteobacteria	Paracoccus	denitrificans	PD1222	II	N.D.	N.D.	N.D.	51.8054	0.0546293	N.D.	N.D.	66.824
NC_009049	Proteobacteria	Alphaproteobacteria	Rhodobacter	sphaeroides	ATCC 17029	I	ATAATACATAATACAGATTATCCGACTC	------ -((((( ---- )))))- ------	2.15	2.158	0.056	0.008	1483610	69.093
NC_009050	Proteobacteria	Alphaproteobacteria	Rhodobacter	sphaeroides	ATCC 17029	II	TTATCCGATAAGCAAGATTATGTAATCA	(-((-- -((((- (--) -))))- --))-)	21.171	24.34	0.041	3.169	1190939	68.628
NC_009505	Proteobacteria	Alphaproteobacteria	Brucella	ovis	ATCC 25840	I	TAATCGCATAAGATAGATTATGGAACTG	-(-(-- (((((- -()- -))))) --)-)-	17.063	12.855	0.111	4.208	1043436	57.177
NC_009504	Proteobacteria	Alphaproteobacteria	Brucella	ovis	ATCC 25840	II	AAATCAGATAATATGTATTATGGAACAT	(--(-- -((((( (--) )))))- --)--)	23.074	22.942	0.107	0.132	506160	57.226
NC_009667	Proteobacteria	Alphaproteobacteria	Ochrobactrum	anthropi	ATCC 49188	I	CGATCACATAAGATAGATTATGGAACCA	-(-(-- (((((- -()- -))))) --)-)-	101.18	106.838	0.096	5.658	2255140	56.051
NC_009668	Proteobacteria	Alphaproteobacteria	Ochrobactrum	anthropi	ATCC 49188	II	AAATCAGATAATATGTATTATGGAACAA	---(-- -((((( (--) )))))- --)---	4.964	0.019	0.087	4.945	971981	56.223
NC_010103	Proteobacteria	Alphaproteobacteria	Brucella	canis	ATCC 23365	I	TAATCGCATAAGATAGATTATGGAACTG	-(-(-- (((((- -()- -))))) --)-)-	15.798	11.573	0.112	4.224	1032830	57.208
NC_010104	Proteobacteria	Alphaproteobacteria	Brucella	canis	ATCC 23365	II	AAATCAGATAATATGTATTATGGAACAT	(--(-- -((((( (--) )))))- --)--)	20.976	20.848	0.107	0.128	531755	57.304
NC_010169	Proteobacteria	Alphaproteobacteria	Brucella	suis	ATCC 23445	I	TAATCGCATAAGATAGATTATGGAACTG	-(-(-- (((((- -()- -))))) --)-)-	38.294	33.7	0.104	4.594	1053967	57.116
NC_010167	Proteobacteria	Alphaproteobacteria	Brucella	suis	ATCC 23445	II	AAATCAGATAATATGTATTATGGAACAT	(--(-- -((((( (--) )))))- --)--)	43.188	43.078	0.114	0.11	532368	57.328
NC_010742	Proteobacteria	Alphaproteobacteria	Brucella	abortus	S19	I	TAATCGCATAAGATAGATTATGGAACTG	-(-(-- (((((- -()- -))))) --)-)-	17.121	16.918	0.111	0.203	1049878	57.159
NC_010740	Proteobacteria	Alphaproteobacteria	Brucella	abortus	S19	II	AAATCAGATAATATGTATTATGGAACAT	(--(-- -((((( (--) )))))- --)--)	31.301	30.982	0.113	0.319	681709	57.336
NC_011963	Proteobacteria	Alphaproteobacteria	Rhodobacter	sphaeroides	KD131	I	ATAATACATAATACAGATTATCGGACCC	------ -((((( ---- )))))- ------	2.741	2.749	0.059	0.008	1102424	69.176
NC_011958	Proteobacteria	Alphaproteobacteria	Rhodobacter	sphaeroides	KD131	II	TTATCCGATAAGCAAGATTATGTAATAG	-(((-- -((((- (--) -))))- --)))-	2.59	2.51	0.036	0.081	402600	68.706
NC_011985	Proteobacteria	Alphaproteobacteria	Agrobacterium	radiobacter	K84	I	AAGTCACATAAGATAGATTATGGAACTA	-(((-- (((((- -()- -))))) --)))-	8.209	4.985	0.09	3.224	1911238	60.337
NC_011983	Proteobacteria	Alphaproteobacteria	Agrobacterium	radiobacter	K84	II	AAGTTACATAAGGTTTATTATGGAACCA	--(((- (((((- ---- -))))) -)))--	55.938	61.969	0.065	6.031	1759891	59.762
NC_011989	Proteobacteria	Alphaproteobacteria	Agrobacterium	vitis	S4	I	AAGTTAGATAAGATAGATTATGGAACTA	-((((- -((((- -()- -))))- -))))-	14.969	15.03	0.094	0.062	2018128	57.658
NC_011988	Proteobacteria	Alphaproteobacteria	Agrobacterium	vitis	S4	II	AAAATTGATAATGAACATTATGGAACTA	-(--(- -((((( (--) )))))- -)--)-	177.611	179.99	0.078	2.38	8517	57.519
NC_013119	Proteobacteria	Alphaproteobacteria	Brucella	microti	CCM 4915	I	TAATCGCATAAGATAGATTATGGAACTG	-(-(-- (((((- -()- -))))) --)-)-	15.803	15.537	0.111	0.266	1038638	57.225
NC_013118	Proteobacteria	Alphaproteobacteria	Brucella	microti	CCM 4915	II	AAATCAGATAATATGTATTATGGAACAT	(--(-- -((((( (--) )))))- --)--)	22.307	26.588	0.107	4.281	533213	57.304
NC_002505	Proteobacteria	Gammaproteobacteria	Vibrio	cholerae	O1 biovar El Tor str. N16961	I	AGTGCGTATTATGTATGTTATGTTAAAT	(-(--- -((-(- -()- -)-))- ---)-)	10.155	10.219	0.162	0.064	1564103	47.695
NC_002506	Proteobacteria	Gammaproteobacteria	Vibrio	cholerae	O1 biovar El Tor str. N16961	II	AATGCGCATTACGTGCGTTATGTTAAAT	(-(--- (((-(( (--) ))-))) ---)-)	9.459	9.766	0.173	0.307	507982	46.914
NC_004459	Proteobacteria	Gammaproteobacteria	Vibrio	vulnificus	CMCP6	I	AGTGCGCATTATGTATATTATGTTAAAT	(-(--- (((-(( -()- ))-))) ---)-)	0.72	1.616	0.177	0.897	2661289	46.45
NC_004460	Proteobacteria	Gammaproteobacteria	Vibrio	vulnificus	CMCP6	II	GGTGCGCATTATGTACGTTATGTTAAAT	--(--- (((-(- (()) -)-))) ---)--	7.706	9.195	0.147	1.489	313959	47.119
NC_004603	Proteobacteria	Gammaproteobacteria	Vibrio	parahaemolyticus	RIMD 2210633	I	AGTGCGCATTATGTATATTATGTTAAAT	(-(--- (((-(( -()- ))-))) ---)-)	1.584	0.417	0.158	1.167	1658749	45.386
NC_004605	Proteobacteria	Gammaproteobacteria	Vibrio	parahaemolyticus	RIMD 2210633	II	AGTGCGTATTATATGTGTTATGTTAAAT	(-(--- -((-(- (--) -)-))- ---)-)	0.965	2.067	0.154	1.101	933572	45.352
NC_005139	Proteobacteria	Gammaproteobacteria	Vibrio	vulnificus	YJ016	I	AGTGCGCATTATGTATATTATGTTAAAT	(-(--- (((-(( -()- ))-))) ---)-)	4.802	7.09	0.177	2.288	1721995	46.411
NC_005140	Proteobacteria	Gammaproteobacteria	Vibrio	vulnificus	YJ016	II	AGTGCGCATTATGTACGTTATGTTAAAT	(-(--- (((-(- (()) -)-))) ---)-)	5.836	5.723	0.151	0.113	898432	47.214
NC_006370	Proteobacteria	Gammaproteobacteria	Photobacterium	profundum	SS9	I	AGTGCGCATTATGTATATTATGTTAAAT	(-(--- (((-(( -()- ))-))) ---)-)	2.001	2.075	0.188	0.074	2065356	41.969
NC_006371	Proteobacteria	Gammaproteobacteria	Photobacterium	profundum	SS9	II	AGTGCGCATTATGTACCTTATGTTAAAT	(-(--- (((-(- (()) -)-))) ---)-)	7.163	6.873	0.167	0.29	1074443	41.223
NC_006840	Proteobacteria	Gammaproteobacteria	Vibrio	fischeri	ES114	I	AGTGCGCATTATGTATATTATGTTAAAT	(-(--- (((-(( -()- ))-))) ---)-)	0.281	1.199	0.211	0.918	1446504	38.953
NC_006841	Proteobacteria	Gammaproteobacteria	Vibrio	fischeri	ES114	II	AGTGCGCATTATATATCTTATGTTAAAT	(-(--- (((-(- (()) -)-))) ---)-)	1.844	1.793	0.239	0.051	658353	37.023
NC_007481	Proteobacteria	Gammaproteobacteria	Pseudoalteromonas	haloplanktis	TAC125	I	ACAACCTATAATTTATATTATGTTAAAT	(----- -((((( -()- )))))- -----)	3.02	1.709	0.151	1.311	1580505	40.235
NC_007482	Proteobacteria	Gammaproteobacteria	Pseudoalteromonas	haloplanktis	TAC125	II	ACAGCCCATAAATTACGTTATGTTAAAT	(----- (((((- -()- -))))) -----)	156.699	159.136	0.085	2.438	619751	39.367
NC_009456	Proteobacteria	Gammaproteobacteria	Vibrio	cholerae	O395	I	AGTGCGTATTACGTGCGTTATGTTAAAT	(-(--- -((-(( (--) ))-))- ---)-)	4.387	4.402	0.142	0.015	567629	46.884
NC_009457	Proteobacteria	Gammaproteobacteria	Vibrio	cholerae	O395	II	AGTGCGTATTACGTGCGTTATGTTAAAT	(-(--- -((-(( (--) ))-))- ---)-)	5.204	5.206	0.152	0.002	1114637	47.78
NC_009783	Proteobacteria	Gammaproteobacteria	Vibrio	harveyi	ATCC BAA-1116	I	AGTGCGCATTATATGTGTTATGTTAAAT	(-(--- (((-(- (--) -)-))) ---)-)	0.764	0.212	0.128	0.552	2305578	45.547
NC_009784	Proteobacteria	Gammaproteobacteria	Vibrio	harveyi	ATCC BAA-1116	II	AGTGCGCATTATGTATATTATGTTAAAT	(-(--- (((-(( -()- ))-))) ---)-)	7.841	9.695	0.127	1.854	968428	45.271
NC_011184	Proteobacteria	Gammaproteobacteria	Vibrio	fischeri	MJ11	I	AGTGCGCATTATGTATATTATGTTAAAT	(-(--- (((-(( -()- ))-))) ---)-)	1.113	1.12	0.211	0.007	1461498	38.873
NC_011186	Proteobacteria	Gammaproteobacteria	Vibrio	fischeri	MJ11	II	AGTGCGCATTATATATCTTATGTTAAAT	(-(--- (((-(- (()) -)-))) ---)-)	7.675	7.098	0.239	0.576	679176	37.25
NC_011312	Proteobacteria	Gammaproteobacteria	Aliivibrio	salmonicida	LFI1238	I	AGTGCGTATTATATATCTTATGTTAAAT	(-(--- -((-(- (()) -)-))- ---)-)	0.907	83.827	0.158	82.92	1670958	39.228
NC_011313	Proteobacteria	Gammaproteobacteria	Aliivibrio	salmonicida	LFI1238	II	AGTGCGCATTATGTATATTATGTTAAAT	(-(--- (((-(( -()- ))-))) ---)-)	7.223	7.208	0.184	0.015	685835	38.238
NC_011744	Proteobacteria	Gammaproteobacteria	Vibrio	splendidus	LGP32	II	ACTGCGTATTATGTGCGTTATGTTAAAT	(-(--- -((-(- (--) -)-))- ---)-)	5.903	4.387	0.164	1.516	808228	43.642
NC_011753	Proteobacteria	Gammaproteobacteria	Vibrio	splendidus	LGP32	I	AGTGCGCATTATGTATATTATGTTAAAT	(-(--- (((-(( -()- ))-))) ---)-)	6.647	4.126	0.163	2.521	1588735	44.044
NC_012578	Proteobacteria	Gammaproteobacteria	Vibrio	cholerae	M66-2	I	AGTGCGCATTATGTATGTTATGTTAAAT	(-(--- (((-(- -()- -)-))) ---)-)	9.37	11.276	0.161	1.906	1521546	47.832
NC_012580	Proteobacteria	Gammaproteobacteria	Vibrio	cholerae	M66-2	II	AATGCGCATTACGTGCGTTATGTTAAAT	(-(--- (((-(( (--) ))-))) ---)-)	14.172	14.487	0.163	0.315	481997	47.036
NC_012668	Proteobacteria	Gammaproteobacteria	Vibrio	cholerae	MJ-1236	I	AGTGCATATTATGTATGTTATGTTAAAT	(-(--( -((-(- -()- -)-))- )--)-)	0.472	0.904	0.147	0.432	2079938	47.517
NC_012667	Proteobacteria	Gammaproteobacteria	Vibrio	cholerae	MJ-1236	II	AGTGCGTATTACGTGCGTTATGTTAAAT	(-(--- -((-(( (--) ))-))- ---)-)	11.45	11.444	0.135	0.006	852094	46.748
NC_010551	Proteobacteria	Betaproteobacteria	Burkholderia	ambifaria	MC40-6	I	AATGTCGATAATTATGATTATGTCAAAT	(-(--- -((((( -()- )))))- ---)-)	3.838	0.916	0.093	2.923	1837526	66.898
NC_010552	Proteobacteria	Betaproteobacteria	Burkholderia	ambifaria	MC40-6	II	AATGTTGATAATTCACGTTATGTCAACT	(-(--- -((((- ---- -))))- ---)-)	2.979	2.789	0.088	0.19	1358461	66.542
NC_010557	Proteobacteria	Betaproteobacteria	Burkholderia	ambifaria	MC40-6	III	AAATTCGATCATCAGCATTATGTAAAGT	(--((- -((-(( ---- ))-))- -))--)	5.179	0.824	0.079	4.355	825668	65.866
NC_007347	Proteobacteria	Betaproteobacteria	Ralstonia	eutropha	JMP134	I	TGTCCGCATAATGCGTATTATGTTAAAT	--(--- (((((( -()- )))))) ---)--	2.192	0.429	0.072	1.763	1847764	64.675
NC_007348	Proteobacteria	Betaproteobacteria	Ralstonia	eutropha	JMP134	II	TTTCCGCATAATCGGTCTTATGTTAAAT	-((--- (((((- ---- -))))) ---))-	1.058	5.176	0.06	4.118	765621	64.983
NC_007973	Proteobacteria	Betaproteobacteria	Ralstonia	metallidurans	CH34	I	AATACCAATAATCTATCTTATGTTAAAT	(-(--- -((((- -()- -))))- ---)-)	0.627	0.096	0.086	0.531	1892792	63.82
NC_007974	Proteobacteria	Betaproteobacteria	Ralstonia	metallidurans	CH34	II	AATACATATAATGTATATTATGTTAAAT	(-(--( -((((( -()- )))))- )--)-)	30.209	31.684	0.101	1.475	947623	63.599
NC_012856	Proteobacteria	Betaproteobacteria	Ralstonia	pickettii	12D	I	ATTTCTCATAATTTGCATTATGTTAAAT	((((-- (((((( ---- )))))) --))))	15.536	15.755	0.068	0.219	1528862	63.558
NC_012857	Proteobacteria	Betaproteobacteria	Ralstonia	pickettii	12D	II	ATGACGCAGAATTTGTGTTATGTTAAAT	((---- ((-((- ---- -))-)) ----))	3.918	0.345	0.066	3.574	1112679	64.455
NC_010682	Proteobacteria	Betaproteobacteria	Ralstonia	pickettii	12J	I	GTTTCGCATAATCATCATTATGTAAAAT	-(((-- (((((( -()- )))))) --)))-	33.136	2.502	0.065	30.634	1488312	63.434
NC_010678	Proteobacteria	Betaproteobacteria	Ralstonia	pickettii	12J	II	AATTCGGATAATTTGTGTTATGTTAAAT	(-((-- -((((- ---- -))))- --))-)	0.269	4.133	0.071	3.863	647547	64.498
NC_012791	Proteobacteria	Betaproteobacteria	Variovorax	paradoxus	S110	I	AAGGAACACAATGTGCATTATGTTAAAT	(---(( ((-((( (--) )))-)) ))---)	30.442	30.094	0.028	0.348	2999778	67.634
NC_012792	Proteobacteria	Betaproteobacteria	Variovorax	paradoxus	S110	II	AGCAAATACAATGTATGTTATGTTAAAT	(---(( -(-((- -()- -))-)- ))---)	140.673	151.341	0.031	10.668	94931	67.049
NC_008060	Proteobacteria	Betaproteobacteria	Burkholderia	cenocepacia	AU 1054	I	AATGTCGATAATGTTGATTATGTCAATT	(((--- -((((( ---- )))))- ---)))	32.714	32.062	0.095	0.652	1347894	66.936
NC_008061	Proteobacteria	Betaproteobacteria	Burkholderia	cenocepacia	AU 1054	II	AAGGTCGATAATTCACGTTATGTAAAAT	(---(- -((((- ---- -))))- -)---)	35.071	35.081	0.09	0.01	1122576	66.861
NC_008062	Proteobacteria	Betaproteobacteria	Burkholderia	cenocepacia	AU 1054	III	AATGTCGATAATCAGCATTATGTCAAAT	(-(--- -((((( ---- )))))- ---)-)	5.642	4.795	0.095	0.847	1000459	67.045
NC_008542	Proteobacteria	Betaproteobacteria	Burkholderia	cenocepacia	HI2424	I	AATGTCGATAATGTTGATTATGTCAAAT	(-(--- -((((( ---- )))))- ---)-)	7.978	0.616	0.098	7.362	1891214	66.781
NC_008543	Proteobacteria	Betaproteobacteria	Burkholderia	cenocepacia	HI2424	II	AAGGTCGATAATTCACGTTATGTAAAAT	(---(- -((((- ---- -))))- -)---)	4.542	4.555	0.096	0.013	1358511	66.879
NC_008544	Proteobacteria	Betaproteobacteria	Burkholderia	cenocepacia	HI2424	III	AATGTCGATAATCAGCATTATGTCAATT	(((--- -((((( ---- )))))- ---)))	18.122	17.918	0.084	0.204	836066	67.329
NC_011000	Proteobacteria	Betaproteobacteria	Burkholderia	cenocepacia	J2315	I	ACTGTCGATAATTATGATTATGTCAAAT	(-(--- -((((( -()- )))))- ---)-)	2.077	2.342	0.093	0.264	1957374	66.681
NC_011001	Proteobacteria	Betaproteobacteria	Burkholderia	cenocepacia	J2315	II	ACTGTCGATAATTCACGTTATGTAAAAT	(-(-(- -((((- ---- -))))- -)-)-)	10.999	11.076	0.094	0.077	1714602	67.276
NC_011002	Proteobacteria	Betaproteobacteria	Burkholderia	cenocepacia	J2315	III	TTTGGCGATAATCAGCATTATGTAAAAT	-((--- -((((( ---- )))))- ---))-	16.252	11.152	0.089	5.1	477535	66.916
NC_010508	Proteobacteria	Betaproteobacteria	Burkholderia	cenocepacia	MC0-3	I	AATATCGATAATTCACCTTATGTCAAAT	(-(--- -((((- ---- -))))- ---)-)	0.113	8.472	0.096	8.358	1868524	66.719
NC_010515	Proteobacteria	Betaproteobacteria	Burkholderia	cenocepacia	MC0-3	II	AATATCGATAATTCACGTTATGTAAAAT	(-(-(- -((((- ---- -))))- -)-)-)	0.824	0.751	0.104	0.073	3138885	66.601
NC_010512	Proteobacteria	Betaproteobacteria	Burkholderia	cenocepacia	MC0-3	III	AATATCGATAATCCGCATTATGTCAATC	-((--- -((((( -()- )))))- ---))-	20.322	39.75	0.087	19.428	204344	66.22
NC_008390	Proteobacteria	Betaproteobacteria	Burkholderia	ambifaria	AMMD	I	AACTTCGATAATTATGATTATGTCAAAT	(--(-- -((((( -()- )))))- --)--)	3.483	4.475	0.087	0.991	1814896	66.868
NC_008391	Proteobacteria	Betaproteobacteria	Burkholderia	ambifaria	AMMD	II	AATGTTGATAATTCACGTTATGTAAAAT	(-(-(- -((((- ---- -))))- -)-)-)	6.995	7.294	0.083	0.299	703437	66.808
NC_008392	Proteobacteria	Betaproteobacteria	Burkholderia	ambifaria	AMMD	III	TCGGTTGATAATTTACCTTATGTAAAAT	----(- -((((- -()- -))))- -)----	4.294	5.045	0.082	0.751	1203270	66.481
NC_012724	Proteobacteria	Betaproteobacteria	Burkholderia	glumae	BGR1	I	AAGTTCGATAATTCATATTATGTAAAGT	(--((- -((((( ---- )))))- -))--)	3.112	2.979	0.078	0.133	1929600	68.111
NC_012721	Proteobacteria	Betaproteobacteria	Burkholderia	glumae	BGR1	II	AAAGTCGATAATTTACCTTATGTCAAAT	(----- -((((- -()- -))))- -----)	3.369	4.383	0.071	1.013	1393461	68.765
NC_006348	Proteobacteria	Betaproteobacteria	Burkholderia	mallei	ATCC 23344	I	AATGTCGATAATTGATATTATGTCAAAT	(-(--- -((((( ---- )))))- ---)-)	15.374	15.517	0.079	0.143	1081294	68.154
NC_006349	Proteobacteria	Betaproteobacteria	Burkholderia	mallei	ATCC 23344	II	AATGTCGATAATTTGCGTTATGTCAAAT	(-(--- -((((- ---- -))))- ---)-)	13.557	11.661	0.102	1.896	1075120	68.986
NC_008836	Proteobacteria	Betaproteobacteria	Burkholderia	mallei	NCTC 10229	I	AATGTCGATAATTGATATTATGTCAAAT	(-(--- -((((( ---- )))))- ---)-)	20.311	20.884	0.069	0.573	157656	68.155
NC_008835	Proteobacteria	Betaproteobacteria	Burkholderia	mallei	NCTC 10229	II	AATGTCGATAATTTGCGTTATGTCAAAT	(-(--- -((((- ---- -))))- ---)-)	6.517	6.141	0.099	0.376	395955	68.94
NC_009080	Proteobacteria	Betaproteobacteria	Burkholderia	mallei	NCTC 10247	I	AATGTCGATAATTGATATTATGTCAAAT	(-(--- -((((( ---- )))))- ---)-)	57.055	56.917	0.068	0.139	999282	68.164
NC_009079	Proteobacteria	Betaproteobacteria	Burkholderia	mallei	NCTC 10247	II	AATGTCGATAATTTGCGTTATGTCAAAT	(-(--- -((((- ---- -))))- ---)-)	2.621	2.253	0.103	0.369	1159215	68.96
NC_008785	Proteobacteria	Betaproteobacteria	Burkholderia	mallei	SAVP1	I	AATGTCGATAATTGATATTATGTCAAAT	(-(--- -((((( ---- )))))- ---)-)	23.636	23.77	0.067	0.134	1455277	68.15
NC_008784	Proteobacteria	Betaproteobacteria	Burkholderia	mallei	SAVP1	II	AATGTCGATAATTTGCGTTATGTCAAAT	(-(--- -((((- ---- -))))- ---)-)	57.823	57.323	0.112	0.5	19406	68.916
NC_010804	Proteobacteria	Betaproteobacteria	Burkholderia	multivorans	ATCC 17616	I	TTTGTCGATAATTGTGATTATGTCAAAT	-((--- -((((( ---- )))))- ---))-	10.918	10.909	0.079	0.01	1828798	66.869
NC_010805	Proteobacteria	Betaproteobacteria	Burkholderia	multivorans	ATCC 17616	II	TTTGTCGATAATTCACCTTATGTCAAAT	-((--- -((((- ---- -))))- ---))-	0.128	0.258	0.08	0.13	1227130	67.133
NC_010801	Proteobacteria	Betaproteobacteria	Burkholderia	multivorans	ATCC 17616	III	TATTTTGATAATGTTAATTATGTAAAAT	--(((- -((((( ---- )))))- -)))--	31.022	35.776	0.07	4.754	558015	65.775
NC_010622	Proteobacteria	Betaproteobacteria	Burkholderia	phymatum	STM815	I	AACGTTGATAATTTGTATTATGTCAAAT	(----- -((((( ---- )))))- -----)	50.048	49.912	0.086	0.136	1221588	63.026
NC_010623	Proteobacteria	Betaproteobacteria	Burkholderia	phymatum	STM815	II	AATGTTGATAATTTATGTTATGTCAATT	(((--- -((((- -()- -))))- ---)))	16.715	16.724	0.075	0.009	2624408	62.328
NC_010681	Proteobacteria	Betaproteobacteria	Burkholderia	phytofirmans	PsJN	I	N.D.	N.D.	N.D.	5.14975	0.0723044	N.D.	N.D.	62.577
NC_010676	Proteobacteria	Betaproteobacteria	Burkholderia	phytofirmans	PsJN	II	AGGGGTGATAATTTATATTATGTCAAAT	(---(- -((((( -()- )))))- -)---)	20.968	24.155	0.078	3.187	1353319	62.062
NC_009076	Proteobacteria	Betaproteobacteria	Burkholderia	pseudomallei	1106a	I	AATGTCGATAATTGATATTATGTCAAAT	(-(--- -((((( ---- )))))- ---)-)	1.741	0.18	0.102	1.561	2013517	67.959
NC_009078	Proteobacteria	Betaproteobacteria	Burkholderia	pseudomallei	1106a	II	AATGTCGATAATTTACCTTATGTCAAAT	(-(--- -((((- -()- -))))- ---)-)	16.357	16.35	0.112	0.006	1409511	68.642
NC_007434	Proteobacteria	Betaproteobacteria	Burkholderia	pseudomallei	1710b	I	AATGTCGATAATTGATATTATGTCAAAT	(-(--- -((((( ---- )))))- ---)-)	9.116	7.259	0.098	1.857	2390564	67.606
NC_007435	Proteobacteria	Betaproteobacteria	Burkholderia	pseudomallei	1710b	II	AATGTCGATAATTTACCTTATGTCAAAT	(-(--- -((((- -()- -))))- ---)-)	20.562	19.434	0.114	1.129	66661	68.461
NC_009074	Proteobacteria	Betaproteobacteria	Burkholderia	pseudomallei	668	I	AATGTCGATAATTGATATTATGTCAAAT	(-(--- -((((( ---- )))))- ---)-)	4.74	2.789	0.101	1.951	2007997	68.02
NC_009075	Proteobacteria	Betaproteobacteria	Burkholderia	pseudomallei	668	II	AATGTCGATAATTTACCTTATGTCAAAT	(-(--- -((((- -()- -))))- ---)-)	8.865	7.704	0.107	1.162	1474520	68.625
NC_006350	Proteobacteria	Betaproteobacteria	Burkholderia	pseudomallei	K96243	I	AATGTCGATAATTGATATTATGTCAAAT	(-(--- -((((( ---- )))))- ---)-)	3.825	1.941	0.101	1.884	1993978	67.72
NC_006351	Proteobacteria	Betaproteobacteria	Burkholderia	pseudomallei	K96243	II	AATGTCGATAATTTACCTTATGTCAAAT	(-(--- -((((- -()- -))))- ---)-)	14.101	14.095	0.11	0.006	1462215	68.494
NC_007510	Proteobacteria	Betaproteobacteria	Burkholderia	sp.	383	I	N.D.	N.D.	N.D.	7.85434	0.104437	N.D.	N.D.	66.205
NC_007511	Proteobacteria	Betaproteobacteria	Burkholderia	sp.	383	II	ATTGTCGATAATTCACGTTATGTAAAAT	(((-(- -((((- ---- -))))- -)-)))	0.682	0.775	0.107	0.093	1786747	66.73
NC_007509	Proteobacteria	Betaproteobacteria	Burkholderia	sp.	383	III	N.D.	N.D.	N.D.	3.11972	0.0984086	N.D.	N.D.	65.275
NC_007651	Proteobacteria	Betaproteobacteria	Burkholderia	thailandensis	E264	I	AATATTGATAATTGATATTATGTCAAAT	(-(--- -((((( ---- )))))- ---)-)	70.352	70.399	0.107	0.048	2648998	67.286
NC_007650	Proteobacteria	Betaproteobacteria	Burkholderia	thailandensis	E264	II	AAGGTCGATAATTTACGTTATGTCAAAT	(----- -((((- -()- -))))- -----)	14.987	11.625	0.11	3.362	1578729	68.075
NC_009256	Proteobacteria	Betaproteobacteria	Burkholderia	vietnamiensis	G4	I	CCGACTGATAATAATGATTATGTCAAAT	------ -((((( -()- )))))- ------	10.634	13.142	0.072	2.508	1807246	66.486
NC_009255	Proteobacteria	Betaproteobacteria	Burkholderia	vietnamiensis	G4	II	CAGATTGATAATTCACGTTATGTAAAGT	----(- -((((- ---- -))))- -)----	15.266	15.31	0.075	0.044	1847810	66.83
NC_009254	Proteobacteria	Betaproteobacteria	Burkholderia	vietnamiensis	G4	III	CCGACCGATAATCCGCATTATGTAAAAT	------ -((((( -()- )))))- ------	41.4	41.9	0.083	0.5	782250	66.444
NC_007951	Proteobacteria	Betaproteobacteria	Burkholderia	xenovorans	LB400	I	TAGGTTGATAATTTATATTATGTCAAAT	------ -((((( -()- )))))- ------	3.829	3.806	0.083	0.023	2499990	62.756
NC_007952	Proteobacteria	Betaproteobacteria	Burkholderia	xenovorans	LB400	II	TATGTTGATAATTTATCTTATGTCAAGT	--(--- -((((- -()- -))))- ---)--	1.989	0.325	0.08	1.664	1673927	62.836
NC_007953	Proteobacteria	Betaproteobacteria	Burkholderia	xenovorans	LB400	III	CATGTTGATAATTTATATTATGTCAAAT	--(--- -((((( -()- )))))- ---)--	8.278	7.724	0.094	0.555	702045	61.727
NC_010528	Proteobacteria	Betaproteobacteria	Cupriavidus	taiwanensis		I	GTTTCGCATAATGTATATTATGTTAAAT	-(((-- (((((( -()- )))))) --)))-	8.016	7.816	0.053	0.2	1638290	67.512
NC_010530	Proteobacteria	Betaproteobacteria	Cupriavidus	taiwanensis		II	TTTTCGCATAATAAGTGTTATGTCAAAT	-(((-- (((((- (--) -))))) --)))-	3.629	3.955	0.058	0.327	1276429	67.908
NC_008313	Proteobacteria	Betaproteobacteria	Ralstonia	eutropha	H16	I	AAAGCGCATAATGTATATTATGTTAAAT	(----- (((((( -()- )))))) -----)	2.564	2.016	0.063	0.548	2003020	66.466
NC_008314	Proteobacteria	Betaproteobacteria	Ralstonia	eutropha	H16	II	TGCGCGCATAATAAGTGTTATGTCAAAT	------ (((((- (--) -))))) ------	0.921	0.14	0.058	0.781	1463694	66.784
NC_004342	Spirochaetes	Spirochaetales	Leptospira	interrogans	serovar Lai str. 56601	I	ACTTCCGATAATACATATTATGTCCCTT	(----- -((((( (--) )))))- -----)	5.302	0.185	0.195	5.117	2229921	35.005
NC_004343	Spirochaetes	Spirochaetales	Leptospira	interrogans	serovar Lai str. 56601	II	AGTTTTTATAATATTTCTTAAGTCTACT	(((--- --(((- (--) -)))-- ---)))	102.826	3.348	0.167	99.478	281996	35.144
NC_005823	Spirochaetes	Spirochaetales	Leptospira	interrogans	serovar Copenhageni str. Fiocruz L1-130	I	ACTTCCCATAATACATATTATGTCCCTT	(----- (((((( (--) )))))) -----)	7.265	2.042	0.197	5.223	2052272	35.05
NC_005824	Spirochaetes	Spirochaetales	Leptospira	interrogans	serovar Copenhageni str. Fiocruz L1-130	II	AGTTTTTATAATATTTCTTAAGTCTACT	(((--- --(((- (--) -)))-- ---)))	105.514	0.618	0.17	104.896	277727	34.981
NC_008508	Spirochaetes	Spirochaetales	Leptospira	borgpetersenii	serovar Hardjo-bovis L550	I	ACTTCCCATAATGTATCTTATGTCACAT	(--(-- (((((- -()- -))))) --)--)	5.482	9.128	0.148	3.647	1915828	40.235
NC_008509	Spirochaetes	Spirochaetales	Leptospira	borgpetersenii	serovar Hardjo-bovis L550	II	ACTTCCCATAATACATATTATGTCACAT	(--(-- (((((( (--) )))))) --)--)	98.091	13.388	0.166	84.703	248391	40.163
NC_008510	Spirochaetes	Spirochaetales	Leptospira	borgpetersenii	serovar Hardjo-bovis JB197	I	ACTTCCCATAAGACATATTATGTCACAT	(--(-- (((((- (--) -))))) --)--)	0.504	4.191	0.148	3.686	1674290	40.229
NC_008511	Spirochaetes	Spirochaetales	Leptospira	borgpetersenii	serovar Hardjo-bovis JB197	II	ACTTCCCATAAGGTATCTTATGTCACAT	(--(-- (((((( -()- )))))) --)--)	93.308	24.421	0.16	68.887	230833	40.428
NC_010602	Spirochaetes	Spirochaetales	Leptospira	biflexa	serovar Patoc strain 'Patoc 1 (Paris)'	I	ACTTCCCATAATCAATCTTATGTCGCAT	(----- (((((- ---- -))))) -----)	3.567	0.135	0.11	3.432	1764171	38.895
NC_010843	Spirochaetes	Spirochaetales	Leptospira	biflexa	serovar Patoc strain 'Patoc 1 (Paris)'	II	ACTTCCCATAATTAGTATTATGTCACTT	(--(-- (((((( ---- )))))) --)--)	5.368	8.882	0.112	3.514	134687	39.273
NC_010842	Spirochaetes	Spirochaetales	Leptospira	biflexa	serovar Patoc strain 'Patoc 1 (Ames)'	I	ACTTCCCATAATCAATCTTATGTCGCAT	(----- (((((- ---- -))))) -----)	3.239	0.459	0.11	2.781	1769558	38.892
NC_010845	Spirochaetes	Spirochaetales	Leptospira	biflexa	serovar Patoc strain 'Patoc 1 (Ames)'	II	ACTTCCCATAATTAGTATTATGTCACTT	(--(-- (((((( ---- )))))) --)--)	5.62	8.614	0.114	2.994	134658	39.273
